# Supplementary material for: Genomic Exploration of Distinct Molecular Phenotypes Steering Temozolomide Resistance Development in Patient-Derived Glioblastoma Cells
Source: Int J Mol Sci. 2023 Oct 27;24(21):15678. doi: 10.3390/ijms242115678 (PMC10647455; doi:10.3390/ijms242115678)
Supplement: Supplementary file 1 [file ijms-24-15678-s001.zip]

Archive with 6 entries (6 files):
- Supplementary Table 1_Fabro.xlsx
- Supplementary Table 2_Fabro.xlsx
- Supplementary Table 3_Fabro.xlsx
- Supplementary Table 4_Fabro.xlsx
- Supplementary Table 5_Fabro.xlsx
- Supplementary Figures_updated.pdf
