# Supplementary material for: Genomic Exploration of Distinct Molecular Phenotypes Steering Temozolomide Resistance Development in Patient-Derived Glioblastoma Cells
Source: Int J Mol Sci. 2023 Oct 27;24(21):15678. doi: 10.3390/ijms242115678 (PMC10647455; doi:10.3390/ijms242115678)
Supplement: Supplementary file 1 [file ijms-24-15678-s001.zip › Supplementary Table 3_Fabro.xlsx]

## Sheet: GS359_CSC
Markers of GS359 CSC (All conditions)
	p_val	avg_log2FC	pct.1	pct.2	p_val_adj	cluster	gene
CHAC1	9.28402e-09	0.293978	0.242	0.015	0.000192913	T1 | TMZ	CHAC1
ARL6IP1	2.83297e-08	1.00588	1	0.975	0.000588662	T1 | TMZ	ARL6IP1
GAPDH	6.33339e-08	-0.360809	1	1	0.00131601	T1 | TMZ	GAPDH
CALR	1.16007e-07	-0.541102	0.97	0.98	0.0024105	T1 | TMZ	CALR
MORN4	1.50856e-07	0.318301	0.758	0.309	0.00313463	T1 | TMZ	MORN4
RPL36	5.42378e-09	-0.420883	1	1	0.000112701	T1 | CTRL	RPL36
YWHAE	5.54625e-08	0.286803	1	1	0.00115246	T1 | CTRL	YWHAE
RACK1	3.47412e-07	-0.328261	1	1	0.00721887	T1 | CTRL	RACK1
S100A6.1	4.61883e-07	-0.619613	0.958	0.995	0.00959746	T1 | CTRL	S100A6
EGR1	6.50202e-07	0.562251	1	0.947	0.0135105	T1 | CTRL	EGR1
RPL37A	1.88223e-06	-0.306529	1	1	0.0391109	T1 | CTRL	RPL37A
MT-ATP8	2.39283e-13	-0.351934	1	1	4.97206e-09	T0 | CTRL	MT-ATP8
PGAM1	8.66882e-12	-0.593738	0.923	0.962	1.80129e-07	T0 | CTRL	PGAM1
SPRY2	2.49218e-11	-0.628518	0.846	0.97	5.17851e-07	T0 | CTRL	SPRY2
DKK1	2.93576e-10	-1.79365	0.385	0.707	6.10022e-06	T0 | CTRL	DKK1
DBI.1	7.18047e-10	0.403204	1	1	1.49203e-05	T0 | CTRL	DBI
DCBLD2	7.90688e-10	-0.654858	0.99	1	1.64297e-05	T0 | CTRL	DCBLD2
SEMA5A	3.80413e-09	0.595155	0.99	0.82	7.9046e-05	T0 | CTRL	SEMA5A
RLBP1	3.90525e-09	0.366049	0.663	0.346	8.11472e-05	T0 | CTRL	RLBP1
SCRG1	5.52272e-09	0.431862	0.971	0.85	0.000114757	T0 | CTRL	SCRG1
ATXN2L	6.50879e-09	-0.393789	0.837	0.917	0.000135246	T0 | CTRL	ATXN2L
POPDC3	1.0947e-08	-0.494864	0.788	0.94	0.000227467	T0 | CTRL	POPDC3
PAIP2	1.24636e-08	-0.444761	0.904	0.955	0.000258982	T0 | CTRL	PAIP2
PPP1CB	1.43234e-08	-0.522814	1	0.992	0.000297626	T0 | CTRL	PPP1CB
TENM2	1.81096e-08	-0.500996	0	0.263	0.0003763	T0 | CTRL	TENM2
EPHA3	1.92993e-08	-0.66935	0.538	0.805	0.00040102	T0 | CTRL	EPHA3
RCN2.1	1.9644e-08	-0.336663	0.952	0.992	0.000408182	T0 | CTRL	RCN2
SCG2	3.73676e-08	-1.29227	0.702	0.902	0.000776462	T0 | CTRL	SCG2
RPS15	4.10695e-08	0.260515	1	1	0.000853383	T0 | CTRL	RPS15
ITM2B	6.58345e-08	-0.379996	1	1	0.00136797	T0 | CTRL	ITM2B
ZNF436	6.97409e-08	-0.256215	0.144	0.474	0.00144915	T0 | CTRL	ZNF436
MDK.1	1.09301e-07	-0.364156	1	1	0.00227116	T0 | CTRL	MDK
ADGRB1	1.17692e-07	0.285106	0.712	0.368	0.00244553	T0 | CTRL	ADGRB1
TPBG	1.21098e-07	-0.346056	0.25	0.571	0.00251629	T0 | CTRL	TPBG
CERS2	1.35213e-07	-0.275605	0.625	0.805	0.0028096	T0 | CTRL	CERS2
CD44	2.14351e-07	-0.509992	0.981	1	0.00445399	T0 | CTRL	CD44
SNX10.1	2.98866e-07	0.468865	0.894	0.571	0.00621015	T0 | CTRL	SNX10
LDHA.1	3.28611e-07	-0.714346	1	1	0.00682821	T0 | CTRL	LDHA
TXN	4.01875e-07	-0.340029	1	0.992	0.00835056	T0 | CTRL	TXN
PIR.1	4.30326e-07	0.372682	0.981	0.925	0.00894175	T0 | CTRL	PIR
MLH1	4.84351e-07	0.326709	0.913	0.579	0.0100643	T0 | CTRL	MLH1
SH2B3	6.85686e-07	-0.467073	0.567	0.797	0.0142479	T0 | CTRL	SH2B3
GTPBP2	7.31792e-07	-0.256845	0.394	0.647	0.0152059	T0 | CTRL	GTPBP2
ZIC2	7.49678e-07	-0.283476	0.087	0.346	0.0155776	T0 | CTRL	ZIC2
TOMM40	7.80381e-07	0.340552	0.99	0.955	0.0162155	T0 | CTRL	TOMM40
KIF1A.1	9.39714e-07	0.343531	0.904	0.654	0.0195263	T0 | CTRL	KIF1A
DDIT4	1.02983e-06	-0.338963	0.202	0.496	0.0213989	T0 | CTRL	DDIT4
C1QL1	1.05558e-06	0.580918	1	0.962	0.0219338	T0 | CTRL	C1QL1
TM9SF2	1.29258e-06	-0.299481	0.904	0.91	0.0268585	T0 | CTRL	TM9SF2
CCDC80	1.34912e-06	0.347032	0.981	0.88	0.0280334	T0 | CTRL	CCDC80
GRB10.1	1.35588e-06	-0.406364	0.962	0.977	0.0281738	T0 | CTRL	GRB10
NEDD9	1.73011e-06	-0.468428	0.875	0.932	0.0359499	T0 | CTRL	NEDD9
SSFA2	1.75494e-06	-0.384791	0.885	0.925	0.036466	T0 | CTRL	SSFA2
MALAT1	1.82283e-06	-0.775613	0.99	1	0.0378765	T0 | CTRL	MALAT1
C12orf75	1.87483e-06	-0.373697	0.952	0.985	0.0389571	T0 | CTRL	C12orf75
RPL23A	1.94775e-06	-0.305937	1	1	0.0404723	T0 | CTRL	RPL23A
RNF157	2.03706e-06	0.34802	1	0.895	0.0423282	T0 | CTRL	RNF157
PGM5	4.94916e-32	0.517763	0.708	0.016	1.02839e-27	T2 | TMZ	PGM5
DACH1	2.03321e-25	0.414567	0.604	0.021	4.22481e-21	T2 | TMZ	DACH1
TENM2.1	7.50146e-24	1.00949	0.604	0.032	1.55873e-19	T2 | TMZ	TENM2
ZIC2.1	3.75083e-23	0.63843	0.75	0.101	7.79385e-19	T2 | TMZ	ZIC2
MLH1.1	3.70005e-20	-0.857	0.083	0.889	7.68834e-16	T2 | TMZ	MLH1
DKK1.1	9.60829e-20	2.46403	0.938	0.471	1.99651e-15	T2 | TMZ	DKK1
S100A6.2	5.31737e-19	0.974012	1	0.984	1.1049e-14	T2 | TMZ	S100A6
SNX10.2	1.27366e-17	-1.04712	0.146	0.857	2.64654e-13	T2 | TMZ	SNX10
STC1.2	2.25482e-17	1.23917	0.958	0.492	4.6853e-13	T2 | TMZ	STC1
TPI1.1	2.12716e-16	0.765769	1	1	4.42002e-12	T2 | TMZ	TPI1
CALB1	2.55137e-16	0.397091	0.333	0	5.30148e-12	T2 | TMZ	CALB1
LINC00707.1	2.61505e-16	1.25607	0.958	0.598	5.43381e-12	T2 | TMZ	LINC00707
COL13A1	3.04422e-16	0.349112	0.438	0.026	6.32559e-12	T2 | TMZ	COL13A1
TGFBI.2	8.82747e-16	2.27835	0.938	0.624	1.83426e-11	T2 | TMZ	TGFBI
PSAT1.1	1.02574e-15	-1.09765	0.938	1	2.1314e-11	T2 | TMZ	PSAT1
SEMA5A.1	1.02591e-15	-1.21717	0.646	0.958	2.13173e-11	T2 | TMZ	SEMA5A
PNMA2.2	1.20451e-15	-0.902709	0.854	0.984	2.50285e-11	T2 | TMZ	PNMA2
IGFBP7.1	1.33344e-15	1.31365	0.958	0.566	2.77076e-11	T2 | TMZ	IGFBP7
VAT1L.2	2.74125e-15	0.693722	0.708	0.175	5.69605e-11	T2 | TMZ	VAT1L
GAPDH.1	4.86255e-15	0.505687	1	1	1.01039e-10	T2 | TMZ	GAPDH
GJA1.2	6.08552e-15	0.712077	0.708	0.19	1.26451e-10	T2 | TMZ	GJA1
LGALS3.2	8.51612e-15	0.994323	0.979	0.741	1.76956e-10	T2 | TMZ	LGALS3
LDHA.2	1.21078e-14	1.17389	1	1	2.51587e-10	T2 | TMZ	LDHA
EPM2AIP1	2.05482e-14	-0.574635	0.062	0.72	4.26971e-10	T2 | TMZ	EPM2AIP1
PGAM1.1	2.21087e-14	0.844166	0.979	0.937	4.59396e-10	T2 | TMZ	PGAM1
SPRY2.1	4.01854e-14	0.807537	0.979	0.899	8.35013e-10	T2 | TMZ	SPRY2
ANXA2.1	8.03655e-14	0.704225	1	0.995	1.66991e-09	T2 | TMZ	ANXA2
EPHA3.1	1.39388e-13	1.06893	0.958	0.619	2.89634e-09	T2 | TMZ	EPHA3
MALAT1.1	2.13501e-13	1.16298	1	0.995	4.43634e-09	T2 | TMZ	MALAT1
RPS14	2.33139e-13	0.595794	1	0.989	4.84439e-09	T2 | TMZ	RPS14
SPARC.1	2.82809e-13	1.22683	1	1	5.8765e-09	T2 | TMZ	SPARC
PAIP2.1	4.94409e-13	0.697216	0.979	0.921	1.02733e-08	T2 | TMZ	PAIP2
PMP2.1	6.94483e-13	-1.41925	0.417	0.937	1.44307e-08	T2 | TMZ	PMP2
RAB31.1	8.36663e-13	-0.827098	0.938	0.995	1.7385e-08	T2 | TMZ	RAB31
CBX3	1.05474e-12	-0.602406	1	1	2.19164e-08	T2 | TMZ	CBX3
COX6C	3.06641e-12	0.549354	1	1	6.37169e-08	T2 | TMZ	COX6C
LRRN1	5.66441e-12	-0.693371	0.188	0.757	1.17701e-07	T2 | TMZ	LRRN1
RBM3.2	6.04035e-12	-0.707193	0.833	0.968	1.25512e-07	T2 | TMZ	RBM3
GFAP.1	1.24646e-11	-1.36779	0.062	0.64	2.59002e-07	T2 | TMZ	GFAP
ZNF436.1	1.28231e-11	0.445581	0.688	0.238	2.6645e-07	T2 | TMZ	ZNF436
RNF157.1	2.04123e-11	-0.679944	0.812	0.974	4.24147e-07	T2 | TMZ	RNF157
S100A10.1	2.39008e-11	0.584399	1	1	4.96635e-07	T2 | TMZ	S100A10
KIF1A.2	2.4589e-11	-0.657036	0.479	0.836	5.10935e-07	T2 | TMZ	KIF1A
BMP7	2.66831e-11	-0.64922	0.271	0.815	5.54449e-07	T2 | TMZ	BMP7
FAM127A.1	2.6746e-11	-0.579785	1	1	5.55755e-07	T2 | TMZ	FAM127A
HIF1A.1	3.45442e-11	0.617285	0.896	0.587	7.17794e-07	T2 | TMZ	HIF1A
DST.1	4.60112e-11	0.840543	1	0.995	9.56067e-07	T2 | TMZ	DST
TOMM40.1	4.89959e-11	-0.600164	0.958	0.974	1.01809e-06	T2 | TMZ	TOMM40
PDK1	5.55923e-11	0.350041	0.542	0.138	1.15515e-06	T2 | TMZ	PDK1
PPP1CB.1	5.6523e-11	0.704921	1	0.995	1.17449e-06	T2 | TMZ	PPP1CB
MYH14.1	7.02359e-11	-0.431829	0.188	0.741	1.45943e-06	T2 | TMZ	MYH14
PLAT.1	7.04578e-11	-1.01013	0.958	0.984	1.46404e-06	T2 | TMZ	PLAT
LHX2.1	8.83023e-11	-0.707058	0.667	0.952	1.83483e-06	T2 | TMZ	LHX2
MAP2.1	9.0539e-11	-0.926712	0.917	0.995	1.88131e-06	T2 | TMZ	MAP2
DPYSL3.1	9.94401e-11	0.810641	1	0.979	2.06627e-06	T2 | TMZ	DPYSL3
ADGRB1.1	1.29148e-10	-0.478388	0.083	0.63	2.68357e-06	T2 | TMZ	ADGRB1
CRISPLD1.1	1.36109e-10	-0.588922	0.188	0.762	2.82822e-06	T2 | TMZ	CRISPLD1
POSTN	2.05194e-10	1.83375	0.896	0.688	4.26374e-06	T2 | TMZ	POSTN
HINT1	2.12163e-10	0.430157	1	1	4.40854e-06	T2 | TMZ	HINT1
ZCCHC24	2.29358e-10	-0.698015	0.812	0.963	4.76582e-06	T2 | TMZ	ZCCHC24
AMOTL2.1	2.32819e-10	-0.737595	0.708	0.963	4.83774e-06	T2 | TMZ	AMOTL2
SCG2.1	2.87682e-10	1.81101	0.979	0.772	5.97774e-06	T2 | TMZ	SCG2
TRIM28	3.06039e-10	-0.483757	1	1	6.35919e-06	T2 | TMZ	TRIM28
CTGF.1	3.42523e-10	-1.01127	0.479	0.878	7.11728e-06	T2 | TMZ	CTGF
MATN2.1	3.42624e-10	-0.648868	0.625	0.963	7.11939e-06	T2 | TMZ	MATN2
OLIG1.1	3.55999e-10	-1.03955	0.896	0.989	7.39731e-06	T2 | TMZ	OLIG1
FGF12	3.58819e-10	0.268854	0.458	0.09	7.4559e-06	T2 | TMZ	FGF12
LPL.1	4.48658e-10	-0.555438	0.146	0.667	9.32266e-06	T2 | TMZ	LPL
TMEM98	4.7538e-10	-0.521026	0.354	0.778	9.87793e-06	T2 | TMZ	TMEM98
CBR1.1	4.89933e-10	-0.674464	0.729	0.942	1.01803e-05	T2 | TMZ	CBR1
TMSB10	6.21474e-10	0.404959	1	1	1.29136e-05	T2 | TMZ	TMSB10
ENO1.2	6.79707e-10	0.542688	1	1	1.41236e-05	T2 | TMZ	ENO1
NEK6	6.99816e-10	-0.605236	0.792	0.937	1.45415e-05	T2 | TMZ	NEK6
GBP2	8.76743e-10	0.310068	0.5	0.122	1.82178e-05	T2 | TMZ	GBP2
EMILIN2	1.00515e-09	-0.437731	0.125	0.608	2.0886e-05	T2 | TMZ	EMILIN2
NT5E.1	1.07886e-09	1.16915	0.979	0.878	2.24176e-05	T2 | TMZ	NT5E
SNHG16.1	1.08397e-09	-0.571486	0.979	0.974	2.25238e-05	T2 | TMZ	SNHG16
HOXB9.1	1.14731e-09	0.724205	0.521	0.159	2.38399e-05	T2 | TMZ	HOXB9
LGALS1	1.36173e-09	0.626729	1	1	2.82955e-05	T2 | TMZ	LGALS1
RPL27A.1	1.40223e-09	0.337138	1	1	2.91369e-05	T2 | TMZ	RPL27A
NXT2	1.70828e-09	-0.503454	0.479	0.788	3.54964e-05	T2 | TMZ	NXT2
C1QL1.1	1.90457e-09	-0.96036	0.896	1	3.95751e-05	T2 | TMZ	C1QL1
JADE2	2.11691e-09	0.431816	0.812	0.386	4.39873e-05	T2 | TMZ	JADE2
UBL3	2.19218e-09	-0.612111	0.708	0.947	4.55514e-05	T2 | TMZ	UBL3
BCAT1	2.29985e-09	-0.656064	0.938	1	4.77887e-05	T2 | TMZ	BCAT1
DSEL.1	2.7327e-09	-0.634085	0.854	0.942	5.67827e-05	T2 | TMZ	DSEL
LAMA5.1	2.75135e-09	0.639719	0.979	0.772	5.71704e-05	T2 | TMZ	LAMA5
STARD7	3.15421e-09	-0.46179	0.896	0.979	6.55414e-05	T2 | TMZ	STARD7
ABAT	3.37123e-09	-0.539598	0.417	0.831	7.00508e-05	T2 | TMZ	ABAT
SLC1A3.2	3.78877e-09	0.912501	0.958	0.937	7.87269e-05	T2 | TMZ	SLC1A3
SEPT3	4.52377e-09	-0.379882	0.062	0.561	9.39993e-05	T2 | TMZ	SEPT3
NDFIP1.1	4.59928e-09	0.490827	1	0.899	9.55685e-05	T2 | TMZ	NDFIP1
ALDOA.1	5.12539e-09	0.470066	1	1	0.0001065	T2 | TMZ	ALDOA
BNIP3.1	5.34759e-09	0.921506	1	0.989	0.000111118	T2 | TMZ	BNIP3
BNIP3L.1	5.57679e-09	0.621736	1	0.963	0.00011588	T2 | TMZ	BNIP3L
GUCY1A2	5.83269e-09	0.826371	0.542	0.185	0.000121197	T2 | TMZ	GUCY1A2
SLC44A1.1	6.15558e-09	-0.679628	0.938	0.979	0.000127907	T2 | TMZ	SLC44A1
CENPV.1	6.65203e-09	-0.573717	0.938	0.984	0.000138223	T2 | TMZ	CENPV
FOXP1	6.76558e-09	0.386524	0.688	0.302	0.000140582	T2 | TMZ	FOXP1
POPDC3.1	6.79639e-09	0.670408	0.979	0.847	0.000141222	T2 | TMZ	POPDC3
SKP1.1	7.18812e-09	0.445468	1	0.995	0.000149362	T2 | TMZ	SKP1
LRP3.1	7.27454e-09	-0.43472	0.417	0.815	0.000151158	T2 | TMZ	LRP3
KTN1.1	8.04039e-09	0.521346	1	0.995	0.000167071	T2 | TMZ	KTN1
TMSB15A.1	8.13979e-09	-0.641882	0.896	0.968	0.000169137	T2 | TMZ	TMSB15A
RGS3	8.44626e-09	-0.825527	0.75	0.905	0.000175505	T2 | TMZ	RGS3
MYLK.1	8.51169e-09	0.624394	0.896	0.603	0.000176864	T2 | TMZ	MYLK
NFIA	8.68731e-09	-0.438721	0.208	0.714	0.000180514	T2 | TMZ	NFIA
CSNK1A1	9.22915e-09	0.477437	1	0.942	0.000191772	T2 | TMZ	CSNK1A1
SMARCA4	1.06233e-08	-0.459087	0.979	0.989	0.000220742	T2 | TMZ	SMARCA4
BEX4	1.12449e-08	-0.534904	0.604	0.915	0.000233657	T2 | TMZ	BEX4
NUDT11	1.15987e-08	-0.436564	0.396	0.772	0.000241009	T2 | TMZ	NUDT11
ST3GAL5.1	1.16081e-08	-0.622071	0.646	0.894	0.000241204	T2 | TMZ	ST3GAL5
TPBG.1	1.20712e-08	0.3622	0.75	0.349	0.000250828	T2 | TMZ	TPBG
NRXN3	1.25008e-08	0.270126	0.167	0	0.000259755	T2 | TMZ	NRXN3
ATP2B1.2	1.29486e-08	0.583025	0.979	0.841	0.000269058	T2 | TMZ	ATP2B1
RPL24.1	1.36259e-08	0.416553	1	0.995	0.000283133	T2 | TMZ	RPL24
RNF144A	1.41421e-08	-0.451418	0.479	0.794	0.000293858	T2 | TMZ	RNF144A
LAMC1.1	1.43936e-08	0.717477	1	0.968	0.000299084	T2 | TMZ	LAMC1
WWTR1.1	1.47984e-08	0.543894	1	0.984	0.000307495	T2 | TMZ	WWTR1
SUB1.1	1.72089e-08	0.471139	1	1	0.000357584	T2 | TMZ	SUB1
PNRC1	1.72595e-08	0.626544	0.812	0.508	0.000358635	T2 | TMZ	PNRC1
CASK	1.75896e-08	-0.460033	0.75	0.931	0.000365495	T2 | TMZ	CASK
QKI.1	1.76863e-08	-0.561823	1	1	0.000367504	T2 | TMZ	QKI
SEMA3A.1	1.80418e-08	0.557686	0.938	0.82	0.000374891	T2 | TMZ	SEMA3A
TSPAN3	1.84266e-08	-0.369305	1	1	0.000382886	T2 | TMZ	TSPAN3
SLC35F1.1	1.86799e-08	-0.567275	0.979	1	0.000388151	T2 | TMZ	SLC35F1
CCDC86	2.08082e-08	-0.461454	0.562	0.836	0.000432374	T2 | TMZ	CCDC86
PRCP	2.3514e-08	-0.483576	0.917	0.968	0.000488597	T2 | TMZ	PRCP
DKC1	2.82838e-08	-0.495147	0.875	0.942	0.00058771	T2 | TMZ	DKC1
NFIC	3.29885e-08	-0.461961	1	1	0.000685467	T2 | TMZ	NFIC
CAV1.1	3.35183e-08	0.809279	0.979	0.894	0.000696476	T2 | TMZ	CAV1
KIAA0754	3.75382e-08	0.282334	0.667	0.28	0.000780006	T2 | TMZ	KIAA0754
SERINC1.1	3.89958e-08	0.469748	1	0.905	0.000810293	T2 | TMZ	SERINC1
ATIC.1	3.95306e-08	-0.448374	0.583	0.884	0.000821407	T2 | TMZ	ATIC
FAM162A	4.35125e-08	0.44062	0.875	0.587	0.000904146	T2 | TMZ	FAM162A
PLLP	4.39651e-08	-0.358836	0.188	0.603	0.000913552	T2 | TMZ	PLLP
DCLK2.1	4.70856e-08	-0.49219	0.75	0.931	0.000978391	T2 | TMZ	DCLK2
PEA15	4.79424e-08	-0.466819	0.979	1	0.000996194	T2 | TMZ	PEA15
PPP4R1	4.79956e-08	-0.45001	0.562	0.878	0.000997301	T2 | TMZ	PPP4R1
JAM2	5.0141e-08	-0.538421	0.542	0.862	0.00104188	T2 | TMZ	JAM2
PIK3R3	5.31194e-08	0.496825	0.833	0.561	0.00110377	T2 | TMZ	PIK3R3
MOXD1.1	5.36242e-08	0.764796	0.917	0.81	0.00111426	T2 | TMZ	MOXD1
AHNAK.1	5.51179e-08	0.523781	0.854	0.608	0.00114529	T2 | TMZ	AHNAK
TXN.1	5.62002e-08	0.417405	1	0.995	0.00116778	T2 | TMZ	TXN
MT-ND1	5.77043e-08	-0.250368	1	1	0.00119904	T2 | TMZ	MT-ND1
NECTIN3	5.82683e-08	0.47366	0.833	0.529	0.00121076	T2 | TMZ	NECTIN3
HOXB3.1	6.2122e-08	0.520656	0.958	0.767	0.00129083	T2 | TMZ	HOXB3
SH2B3.1	6.33751e-08	0.504838	0.938	0.635	0.00131687	T2 | TMZ	SH2B3
DCBLD2.1	6.58293e-08	0.760728	1	0.995	0.00136787	T2 | TMZ	DCBLD2
NLGN3	6.75769e-08	-0.4614	0.417	0.794	0.00140418	T2 | TMZ	NLGN3
ADGRG1.1	6.75805e-08	-0.552251	0.958	0.995	0.00140426	T2 | TMZ	ADGRG1
CAMK1D	6.9912e-08	-0.456811	0.562	0.841	0.0014527	T2 | TMZ	CAMK1D
GDI1	7.70461e-08	-0.427039	0.979	0.989	0.00160094	T2 | TMZ	GDI1
UQCRQ.1	8.5528e-08	0.393225	1	0.979	0.00177719	T2 | TMZ	UQCRQ
DNMT1.1	8.77808e-08	-0.581784	0.958	0.984	0.001824	T2 | TMZ	DNMT1
NNAT	9.227e-08	-0.364196	0.021	0.444	0.00191728	T2 | TMZ	NNAT
CXCL14.1	9.2488e-08	0.542533	0.292	0.042	0.00192181	T2 | TMZ	CXCL14
ATP5G3	9.99812e-08	0.381407	1	1	0.00207751	T2 | TMZ	ATP5G3
DDIT4.1	1.03312e-07	0.343663	0.688	0.286	0.00214671	T2 | TMZ	DDIT4
RPL11	1.03947e-07	0.334481	1	1	0.00215991	T2 | TMZ	RPL11
SRSF9	1.0722e-07	0.286166	0.604	0.238	0.00222791	T2 | TMZ	SRSF9
DLX5	1.07694e-07	0.614436	0.146	0	0.00223778	T2 | TMZ	DLX5
MDK.2	1.09472e-07	0.425051	1	1	0.00227471	T2 | TMZ	MDK
SIGMAR1	1.17013e-07	-0.446215	0.812	0.963	0.00243141	T2 | TMZ	SIGMAR1
ERRFI1.1	1.25624e-07	0.583469	0.896	0.651	0.00261034	T2 | TMZ	ERRFI1
TGFA	1.38079e-07	0.487006	0.708	0.365	0.00286914	T2 | TMZ	TGFA
SHC3	1.38944e-07	-0.406819	0.708	0.91	0.00288713	T2 | TMZ	SHC3
RTN1.1	1.51844e-07	0.913763	0.958	0.91	0.00315516	T2 | TMZ	RTN1
PEG3	1.53829e-07	-0.488038	0.292	0.683	0.00319641	T2 | TMZ	PEG3
WSB2	1.59671e-07	0.392835	0.938	0.873	0.00331779	T2 | TMZ	WSB2
CAST.1	1.62757e-07	0.485635	1	0.937	0.00338192	T2 | TMZ	CAST
NID2	1.6771e-07	-0.295552	0.104	0.545	0.00348485	T2 | TMZ	NID2
PKM.1	1.73792e-07	0.346583	1	1	0.00361123	T2 | TMZ	PKM
HNRNPUL1	1.73792e-07	-0.400292	1	1	0.00361123	T2 | TMZ	HNRNPUL1
TMEM97.1	1.79782e-07	-0.578582	0.833	0.958	0.00373569	T2 | TMZ	TMEM97
NLGN4X	1.80464e-07	-0.588387	0.917	0.979	0.00374985	T2 | TMZ	NLGN4X
MT2A	1.82345e-07	0.572914	1	0.926	0.00378894	T2 | TMZ	MT2A
RND2	1.88615e-07	-0.406241	0.792	0.952	0.00391923	T2 | TMZ	RND2
SH3KBP1	1.94867e-07	-0.456431	0.979	1	0.00404915	T2 | TMZ	SH3KBP1
SOX2-OT.1	1.9666e-07	0.595301	0.979	0.926	0.00408639	T2 | TMZ	SOX2-OT
PEBP1	2.02426e-07	0.338153	1	1	0.00420621	T2 | TMZ	PEBP1
PPP1R14C	2.04068e-07	-0.480269	0.562	0.921	0.00424034	T2 | TMZ	PPP1R14C
RPL23A.1	2.05008e-07	0.363113	1	1	0.00425986	T2 | TMZ	RPL23A
DPYSL4	2.20241e-07	-0.407432	0.479	0.831	0.00457639	T2 | TMZ	DPYSL4
S1PR2	2.41672e-07	-0.340537	0.188	0.603	0.0050217	T2 | TMZ	S1PR2
CDC42SE2	2.50465e-07	0.316087	0.938	0.677	0.00520442	T2 | TMZ	CDC42SE2
DCC	2.51881e-07	0.395015	0.583	0.238	0.00523384	T2 | TMZ	DCC
CCND1.1	2.60471e-07	-0.886518	0.938	0.979	0.00541233	T2 | TMZ	CCND1
SPP1.1	2.73782e-07	0.933769	1	0.952	0.00568892	T2 | TMZ	SPP1
ARHGAP23	2.8694e-07	-0.478429	0.646	0.899	0.00596233	T2 | TMZ	ARHGAP23
NONO	2.9538e-07	-0.395452	1	1	0.00613771	T2 | TMZ	NONO
IQSEC1	3.03632e-07	-0.342915	0.25	0.64	0.00630918	T2 | TMZ	IQSEC1
LOC105375304	3.14296e-07	-0.30263	0.062	0.481	0.00653075	T2 | TMZ	LOC105375304
CS	3.16384e-07	-0.39614	0.979	0.984	0.00657414	T2 | TMZ	CS
PLPP3	3.24114e-07	-0.465725	0.396	0.704	0.00673477	T2 | TMZ	PLPP3
CNP.1	3.2643e-07	-0.500982	1	0.995	0.00678289	T2 | TMZ	CNP
GCHFR	3.31845e-07	0.477412	0.396	0.106	0.0068954	T2 | TMZ	GCHFR
APOD.1	3.47387e-07	-0.684212	0.333	0.698	0.00721835	T2 | TMZ	APOD
WSCD1.1	3.66979e-07	-0.457774	0.75	0.921	0.00762545	T2 | TMZ	WSCD1
MT-ND4L.1	3.74311e-07	0.483959	1	1	0.00777781	T2 | TMZ	MT-ND4L
PDZRN3	3.90076e-07	-0.404583	0.417	0.762	0.00810539	T2 | TMZ	PDZRN3
CHAF1A.1	4.24053e-07	-0.554261	0.625	0.841	0.00881139	T2 | TMZ	CHAF1A
WLS.1	4.39347e-07	-0.481759	0.917	0.974	0.00912919	T2 | TMZ	WLS
MID1.1	4.39836e-07	-0.558976	0.896	0.931	0.00913934	T2 | TMZ	MID1
ARC.1	4.4074e-07	-0.494801	0.271	0.64	0.00915814	T2 | TMZ	ARC
TPT1.1	4.45121e-07	0.362149	1	1	0.00924916	T2 | TMZ	TPT1
PDLIM3	5.04452e-07	-0.402484	0.354	0.746	0.010482	T2 | TMZ	PDLIM3
PDGFRA.1	5.58824e-07	0.577028	0.938	0.751	0.0116118	T2 | TMZ	PDGFRA
CEBPZOS	5.65081e-07	-0.348579	0.521	0.794	0.0117418	T2 | TMZ	CEBPZOS
ANKRD40.1	5.78658e-07	-0.414287	0.833	0.937	0.0120239	T2 | TMZ	ANKRD40
COL11A1.1	5.9989e-07	0.59915	0.833	0.614	0.0124651	T2 | TMZ	COL11A1
VWA1	6.50701e-07	-0.280398	0.125	0.556	0.0135209	T2 | TMZ	VWA1
KCNH2	7.103e-07	-0.375014	0.521	0.778	0.0147593	T2 | TMZ	KCNH2
NOP56.1	7.16352e-07	-0.492443	0.896	0.968	0.0148851	T2 | TMZ	NOP56
SMIM3	7.17603e-07	0.451213	0.688	0.397	0.0149111	T2 | TMZ	SMIM3
CTSC.1	7.2637e-07	0.626491	0.979	0.91	0.0150932	T2 | TMZ	CTSC
TCEAL7	7.327e-07	-0.315865	0.167	0.556	0.0152248	T2 | TMZ	TCEAL7
FARP1.1	7.43669e-07	-0.486581	0.958	0.979	0.0154527	T2 | TMZ	FARP1
CBX5.1	7.71325e-07	-0.418788	1	0.995	0.0160274	T2 | TMZ	CBX5
FBL.1	7.85398e-07	-0.419283	0.979	0.984	0.0163198	T2 | TMZ	FBL
ID3.1	8.00745e-07	0.937233	0.688	0.381	0.0166387	T2 | TMZ	ID3
SNX12	8.31091e-07	-0.394719	0.667	0.862	0.0172692	T2 | TMZ	SNX12
SOX3	8.9176e-07	-0.534494	0.354	0.741	0.0185299	T2 | TMZ	SOX3
SYNGR1	9.63358e-07	0.296967	0.646	0.317	0.0200176	T2 | TMZ	SYNGR1
NRP1.1	9.74387e-07	0.60288	0.479	0.18	0.0202468	T2 | TMZ	NRP1
DDR1	1.00518e-06	-0.420559	1	0.995	0.0208866	T2 | TMZ	DDR1
CHST11.1	1.01136e-06	-0.483526	0.646	0.878	0.021015	T2 | TMZ	CHST11
PPP3CA.1	1.18357e-06	0.881614	0.938	0.831	0.0245934	T2 | TMZ	PPP3CA
AFF4.2	1.24861e-06	0.530724	0.958	0.894	0.0259448	T2 | TMZ	AFF4
SUV39H1	1.25929e-06	-0.316148	0.25	0.63	0.0261667	T2 | TMZ	SUV39H1
ANP32B	1.26084e-06	-0.501061	1	1	0.026199	T2 | TMZ	ANP32B
CCNG1	1.27142e-06	0.358385	0.792	0.529	0.0264189	T2 | TMZ	CCNG1
PRDX2.1	1.2759e-06	-0.364488	1	0.995	0.0265119	T2 | TMZ	PRDX2
MIR4697HG	1.31501e-06	-0.255065	0.146	0.545	0.0273247	T2 | TMZ	MIR4697HG
FAM63B.1	1.32058e-06	0.433792	0.896	0.656	0.0274404	T2 | TMZ	FAM63B
PLP1.1	1.33918e-06	-0.705572	0.229	0.624	0.0278267	T2 | TMZ	PLP1
TAF7	1.39323e-06	0.384605	0.979	0.952	0.02895	T2 | TMZ	TAF7
SSFA2.1	1.39751e-06	0.549153	0.979	0.889	0.0290389	T2 | TMZ	SSFA2
SRGAP1	1.44973e-06	-0.488877	0.667	0.884	0.030124	T2 | TMZ	SRGAP1
NT5C2	1.45146e-06	-0.415017	0.854	0.931	0.0301599	T2 | TMZ	NT5C2
PBX3	1.49154e-06	-0.385703	0.583	0.831	0.0309928	T2 | TMZ	PBX3
HOXC10	1.54809e-06	-0.361318	0.375	0.725	0.0321678	T2 | TMZ	HOXC10
CAMK2N1	1.67375e-06	-0.475521	0.917	0.989	0.0347788	T2 | TMZ	CAMK2N1
OLIG2.1	1.70349e-06	-0.772508	0.896	0.995	0.0353969	T2 | TMZ	OLIG2
PXDN	1.73407e-06	-0.637633	1	1	0.0360322	T2 | TMZ	PXDN
EIF4A3	1.78485e-06	-0.385091	0.938	0.974	0.0370873	T2 | TMZ	EIF4A3
TFG	1.8173e-06	0.281292	1	1	0.0377617	T2 | TMZ	TFG
RPS25	1.86034e-06	0.322392	1	1	0.0386561	T2 | TMZ	RPS25
MT-ATP8.1	2.04251e-06	0.306081	1	1	0.0424414	T2 | TMZ	MT-ATP8
EIF3B	2.11514e-06	-0.381747	0.958	1	0.0439504	T2 | TMZ	EIF3B
CDK4.1	2.11515e-06	-0.403923	1	1	0.0439506	T2 | TMZ	CDK4
UBE2D2	2.23981e-06	0.354386	1	0.947	0.046541	T2 | TMZ	UBE2D2
ARF3	2.26788e-06	-0.361976	1	0.984	0.0471243	T2 | TMZ	ARF3
RPL6	2.2944e-06	0.263802	1	1	0.0476754	T2 | TMZ	RPL6
MAGED1.1	2.40329e-06	-0.483099	1	1	0.049938	T2 | TMZ	MAGED1
CFB	1.51174e-30	0.332009	0.75	0.004	3.14124e-26	T2 | CTRL	CFB
ODF3B	3.7086e-27	0.346326	0.5	0	7.7061e-23	T2 | CTRL	ODF3B
UPK2	3.7086e-27	0.320689	0.5	0	7.7061e-23	T2 | CTRL	UPK2
IFITM1	5.88275e-25	1.84425	1	0.021	1.22238e-20	T2 | CTRL	IFITM1
LOC154761	6.2982e-18	0.420387	0.75	0.017	1.3087e-13	T2 | CTRL	LOC154761
PRR23A	9.75122e-18	0.378261	0.75	0.017	2.02621e-13	T2 | CTRL	PRR23A
TH	2.97478e-14	1.26679	0.25	0	6.18129e-10	T2 | CTRL	TH
CDS1	2.97478e-14	0.303448	0.25	0	6.18129e-10	T2 | CTRL	CDS1
NOTUM	2.97478e-14	0.303448	0.25	0	6.18129e-10	T2 | CTRL	NOTUM
GATA3	5.08283e-14	0.463745	0.75	0.026	1.05616e-09	T2 | CTRL	GATA3
NAALADL2	5.08283e-14	0.322369	0.75	0.026	1.05616e-09	T2 | CTRL	NAALADL2
BST2	1.19264e-11	0.488702	0.5	0.013	2.47819e-07	T2 | CTRL	BST2
OASL	1.46271e-11	0.38493	0.5	0.013	3.03937e-07	T2 | CTRL	OASL
CFI	2.68457e-11	0.273735	0.5	0.013	5.57826e-07	T2 | CTRL	CFI
GAL	6.40566e-11	0.804447	0.75	0.039	1.33103e-06	T2 | CTRL	GAL
EVA1A	7.28876e-11	0.387281	0.75	0.039	1.51453e-06	T2 | CTRL	EVA1A
SLC16A3	3.347e-10	0.505165	0.75	0.043	6.95473e-06	T2 | CTRL	SLC16A3
ASPHD1	3.347e-10	0.442765	0.75	0.043	6.95473e-06	T2 | CTRL	ASPHD1
A2M	9.22035e-10	0.515854	0.5	0.017	1.9159e-05	T2 | CTRL	A2M
AKAP6	4.27354e-09	0.545349	0.75	0.052	8.88e-05	T2 | CTRL	AKAP6
RTP4	6.49332e-09	0.36184	0.75	0.052	0.000134925	T2 | CTRL	RTP4
POU2F2	1.161e-08	0.338367	0.5	0.021	0.000241244	T2 | CTRL	POU2F2
CMPK2	1.26625e-08	0.468771	0.75	0.056	0.000263114	T2 | CTRL	CMPK2
ELMOD1	8.23845e-08	1.08049	1	0.142	0.00171187	T2 | CTRL	ELMOD1
DBP	1.00247e-07	0.664662	0.75	0.069	0.00208304	T2 | CTRL	DBP
LRRN4CL	1.0109e-07	0.311107	0.5	0.026	0.00210055	T2 | CTRL	LRRN4CL
C3	1.06461e-07	0.552337	0.25	0.004	0.00221215	T2 | CTRL	C3
EPSTI1	1.06461e-07	0.45691	0.25	0.004	0.00221215	T2 | CTRL	EPSTI1
MXRA5	1.06461e-07	0.385986	0.25	0.004	0.00221215	T2 | CTRL	MXRA5
SLC7A14	1.48647e-07	0.253576	0.5	0.026	0.00308875	T2 | CTRL	SLC7A14
HMOX1	3.26274e-07	0.432603	0.75	0.069	0.00677965	T2 | CTRL	HMOX1
C1RL	5.33893e-07	0.739292	0.75	0.077	0.0110938	T2 | CTRL	C1RL
EDIL3	5.47866e-07	0.431842	0.5	0.03	0.0113841	T2 | CTRL	EDIL3
MVP	7.44557e-07	0.796985	1	0.159	0.0154712	T2 | CTRL	MVP
AGT	7.72823e-07	1.31604	0.5	0.03	0.0160585	T2 | CTRL	AGT
ZNF467	8.659e-07	0.295579	0.5	0.03	0.0179925	T2 | CTRL	ZNF467
ZNF699	2.3379e-06	0.393895	1	0.15	0.0485793	T2 | CTRL	ZNF699

## Sheet: GS359_OPC
Markers of GS359 OPC (All conditions)
	p_val	avg_log2FC	pct.1	pct.2	p_val_adj	cluster	gene
S100A6	1.22854e-08	-0.67275	1	1	0.000255278	T1 | CTRL	S100A6
PEBP1	2.95541e-07	-0.372547	1	1	0.00614104	T1 | CTRL	PEBP1
RPS20	8.33087e-07	-0.270518	1	1	0.0173107	T1 | CTRL	RPS20
ALDOA	8.8701e-07	-0.412916	0.981	1	0.0184312	T1 | CTRL	ALDOA
SNHG16	1.40448e-06	0.437833	1	0.982	0.0291837	T1 | CTRL	SNHG16
RPL37A	1.51206e-06	-0.359374	1	1	0.0314191	T1 | CTRL	RPL37A
TPI1.1	1.77288e-06	-0.500816	1	1	0.0368387	T1 | CTRL	TPI1
MALAT1	2.31561e-06	-1.00073	1	1	0.0481161	T1 | CTRL	MALAT1
PGAM1	7.75111e-19	-0.827695	0.94	0.993	1.6106e-14	T0 | CTRL	PGAM1
SEMA5A	1.26153e-12	0.831685	0.892	0.529	2.62134e-08	T0 | CTRL	SEMA5A
BMP7	8.13813e-12	0.497962	0.663	0.236	1.69102e-07	T0 | CTRL	BMP7
GJA1	2.36562e-11	-0.578682	0.157	0.607	4.91552e-07	T0 | CTRL	GJA1
SPRY2	2.68197e-11	-0.637801	0.807	0.95	5.57286e-07	T0 | CTRL	SPRY2
SCG2	7.36121e-11	-1.63722	0.675	0.943	1.52959e-06	T0 | CTRL	SCG2
LINC00707	1.20023e-10	-1.0301	0.566	0.843	2.49396e-06	T0 | CTRL	LINC00707
LGALS3.1	2.15104e-10	-0.876977	0.783	0.907	4.46964e-06	T0 | CTRL	LGALS3
STC1.1	2.645e-10	-1.24901	0.386	0.75	5.49605e-06	T0 | CTRL	STC1
LDHA	6.38633e-10	-0.869652	1	1	1.32702e-05	T0 | CTRL	LDHA
CAV1	7.2103e-10	-0.945861	0.952	0.971	1.49823e-05	T0 | CTRL	CAV1
SDHD	7.42596e-10	-0.361208	0.398	0.764	1.54304e-05	T0 | CTRL	SDHD
TGFBI	7.66158e-10	-1.56251	0.446	0.779	1.592e-05	T0 | CTRL	TGFBI
ERRFI1	9.94079e-10	-0.482347	0.494	0.793	2.0656e-05	T0 | CTRL	ERRFI1
DKK1.1	1.15185e-09	-1.38617	0.337	0.679	2.39342e-05	T0 | CTRL	DKK1
EMILIN2	2.26957e-09	0.391733	0.723	0.371	4.71593e-05	T0 | CTRL	EMILIN2
CMTM7	2.49001e-09	-0.759744	0.349	0.679	5.174e-05	T0 | CTRL	CMTM7
TOMM40	3.1558e-09	0.490677	1	0.921	6.55743e-05	T0 | CTRL	TOMM40
MT-ATP8	3.46498e-09	-0.34658	1	1	7.19989e-05	T0 | CTRL	MT-ATP8
OLIG1.1	3.55692e-09	0.889227	0.976	0.871	7.39093e-05	T0 | CTRL	OLIG1
CCDC80.1	4.02273e-09	0.492358	0.964	0.729	8.35883e-05	T0 | CTRL	CCDC80
DBI	4.79253e-09	0.442569	1	1	9.95841e-05	T0 | CTRL	DBI
NES	4.91792e-09	0.511136	1	1	0.000102189	T0 | CTRL	NES
RHOBTB3	8.88309e-09	0.456351	0.964	0.886	0.000184582	T0 | CTRL	RHOBTB3
EPHA3	2.30924e-08	-0.558234	0.337	0.679	0.000479836	T0 | CTRL	EPHA3
TANK	2.54167e-08	-0.278764	0.193	0.571	0.000528134	T0 | CTRL	TANK
DCBLD2	2.90319e-08	-0.698855	1	1	0.000603254	T0 | CTRL	DCBLD2
ANXA2	3.0868e-08	-0.465644	1	1	0.000641405	T0 | CTRL	ANXA2
FARP1	3.3036e-08	0.425463	0.952	0.807	0.000686455	T0 | CTRL	FARP1
DPF1	3.35311e-08	0.261336	0.578	0.25	0.000696743	T0 | CTRL	DPF1
ADGRB1	3.98118e-08	0.375974	0.518	0.193	0.000827249	T0 | CTRL	ADGRB1
CD44	4.08686e-08	-0.552647	1	1	0.000849209	T0 | CTRL	CD44
TENM2.1	4.1185e-08	-0.405342	0.012	0.321	0.000855783	T0 | CTRL	TENM2
RCN2.1	4.55617e-08	-0.405433	0.94	0.986	0.000946727	T0 | CTRL	RCN2
PAIP2	4.59064e-08	-0.481306	0.843	0.95	0.000953889	T0 | CTRL	PAIP2
VCP	5.66442e-08	0.30385	1	1	0.00117701	T0 | CTRL	VCP
ITM2B.1	8.30497e-08	-0.434228	1	1	0.00172569	T0 | CTRL	ITM2B
APBB2	1.0549e-07	0.383765	0.723	0.414	0.00219198	T0 | CTRL	APBB2
CENPV	1.16977e-07	0.401619	1	0.957	0.00243067	T0 | CTRL	CENPV
SNX10	1.37812e-07	0.439363	0.771	0.364	0.00286359	T0 | CTRL	SNX10
PFN2	1.53158e-07	-0.411636	1	1	0.00318247	T0 | CTRL	PFN2
NFIA	1.57718e-07	0.410139	0.627	0.307	0.00327723	T0 | CTRL	NFIA
PMP2.1	1.75482e-07	0.720839	0.855	0.593	0.00364634	T0 | CTRL	PMP2
SLC35F1	2.29564e-07	0.404796	1	0.95	0.00477012	T0 | CTRL	SLC35F1
RPS19	2.7275e-07	0.301788	1	1	0.00566748	T0 | CTRL	RPS19
MAP2	3.35053e-07	0.595901	0.988	0.893	0.00696206	T0 | CTRL	MAP2
PLP2	4.52954e-07	-0.488867	0.88	0.979	0.00941193	T0 | CTRL	PLP2
BAALC	4.60392e-07	0.269071	0.458	0.164	0.00956649	T0 | CTRL	BAALC
METRN	5.17422e-07	0.430402	0.952	0.921	0.0107515	T0 | CTRL	METRN
VEZF1	5.55454e-07	0.385735	1	0.986	0.0115418	T0 | CTRL	VEZF1
WWTR1	6.00477e-07	-0.43689	0.988	1	0.0124773	T0 | CTRL	WWTR1
SEC61A1	6.06453e-07	0.325447	0.964	0.893	0.0126015	T0 | CTRL	SEC61A1
OLIG2.1	6.31768e-07	0.669041	1	0.886	0.0131275	T0 | CTRL	OLIG2
RIC8B	6.88613e-07	0.336171	0.651	0.4	0.0143087	T0 | CTRL	RIC8B
FANCI	7.30292e-07	0.359456	0.904	0.657	0.0151747	T0 | CTRL	FANCI
RPS15	7.57643e-07	0.254554	1	1	0.0157431	T0 | CTRL	RPS15
PPP1CB	7.74527e-07	-0.44137	1	0.993	0.0160939	T0 | CTRL	PPP1CB
AKT2	8.62001e-07	0.328009	0.928	0.843	0.0179115	T0 | CTRL	AKT2
MATN2	8.68676e-07	0.43555	0.795	0.543	0.0180502	T0 | CTRL	MATN2
MYLK.1	9.4741e-07	-0.536988	0.602	0.779	0.0196862	T0 | CTRL	MYLK
FOXM1	9.69797e-07	0.427795	0.976	0.893	0.0201514	T0 | CTRL	FOXM1
CTXN1	1.0525e-06	0.400364	1	0.986	0.0218699	T0 | CTRL	CTXN1
SSRP1	1.07449e-06	0.327707	0.976	0.943	0.0223268	T0 | CTRL	SSRP1
DSEL	1.12053e-06	0.453825	0.952	0.829	0.0232834	T0 | CTRL	DSEL
COBL	1.14804e-06	0.34246	0.964	0.829	0.0238552	T0 | CTRL	COBL
PEPD	1.57907e-06	0.359796	0.94	0.793	0.0328115	T0 | CTRL	PEPD
RHOQ	1.71172e-06	0.348383	0.916	0.9	0.0355678	T0 | CTRL	RHOQ
CBX5	1.72879e-06	0.294253	1	1	0.0359226	T0 | CTRL	CBX5
ARL6IP5	1.76607e-06	-0.430302	0.988	0.986	0.0366973	T0 | CTRL	ARL6IP5
SLC44A1	2.23326e-06	0.36961	0.952	0.879	0.046405	T0 | CTRL	SLC44A1
PGM5	7.16359e-25	0.491842	0.554	0	1.48852e-20	T2 | TMZ	PGM5
GJA1.1	3.35773e-22	0.885595	0.929	0.275	6.97704e-18	T2 | TMZ	GJA1
DKK1.2	5.81332e-22	2.08603	0.982	0.407	1.20795e-17	T2 | TMZ	DKK1
S100A6.2	6.72464e-20	0.925466	1	1	1.39731e-15	T2 | TMZ	S100A6
TENM2.2	8.20575e-20	0.557071	0.643	0.06	1.70507e-15	T2 | TMZ	TENM2
LINC00707.1	8.20387e-19	1.44347	0.982	0.659	1.70468e-14	T2 | TMZ	LINC00707
TPI1.3	5.79282e-18	0.704576	1	1	1.20369e-13	T2 | TMZ	TPI1
PAIP2.1	8.83438e-18	0.771746	0.982	0.886	1.8357e-13	T2 | TMZ	PAIP2
MLH1.1	3.77282e-17	-0.771828	0.036	0.731	7.83954e-13	T2 | TMZ	MLH1
LGALS3.2	9.17147e-17	0.918016	0.982	0.82	1.90574e-12	T2 | TMZ	LGALS3
PGAM1.1	1.63073e-16	0.804608	1	0.964	3.3885e-12	T2 | TMZ	PGAM1
GAPDH.2	3.21257e-16	0.503498	1	1	6.67541e-12	T2 | TMZ	GAPDH
SNX10.1	1.03248e-15	-0.800859	0.018	0.683	2.14539e-11	T2 | TMZ	SNX10
SCG2.1	3.00442e-15	2.03145	0.982	0.796	6.24289e-11	T2 | TMZ	SCG2
SNHG16.1	4.78669e-15	-0.755993	0.964	0.994	9.94627e-11	T2 | TMZ	SNHG16
IGFBP7.2	1.63866e-14	1.41112	0.929	0.587	3.40497e-10	T2 | TMZ	IGFBP7
LDHA.1	2.54911e-14	0.979788	1	1	5.2968e-10	T2 | TMZ	LDHA
CCDC80.2	4.2107e-14	-0.846252	0.5	0.922	8.74942e-10	T2 | TMZ	CCDC80
MALAT1.2	6.05517e-14	1.01172	1	1	1.2582e-09	T2 | TMZ	MALAT1
PMP2.2	1.18077e-13	-1.49267	0.268	0.832	2.45352e-09	T2 | TMZ	PMP2
STC1.2	1.65058e-13	1.09602	0.964	0.497	3.42974e-09	T2 | TMZ	STC1
TGFBI.1	1.8964e-13	1.76171	0.893	0.575	3.94053e-09	T2 | TMZ	TGFBI
HINT1	2.34698e-13	0.521681	1	1	4.87679e-09	T2 | TMZ	HINT1
CBR1.1	2.99697e-13	-0.734774	0.429	0.886	6.2274e-09	T2 | TMZ	CBR1
VAT1L.2	3.8277e-13	0.739654	0.732	0.251	7.95358e-09	T2 | TMZ	VAT1L
HNRNPUL1.1	1.14396e-12	-0.570804	0.982	1	2.37703e-08	T2 | TMZ	HNRNPUL1
PNMA2.1	1.14662e-12	-0.738269	0.804	0.982	2.38257e-08	T2 | TMZ	PNMA2
PDK1	1.43826e-12	0.431237	0.625	0.156	2.98856e-08	T2 | TMZ	PDK1
EMILIN2.1	1.64739e-12	-0.502587	0.071	0.647	3.42311e-08	T2 | TMZ	EMILIN2
TRIM28.2	1.76189e-12	-0.640277	0.982	1	3.66103e-08	T2 | TMZ	TRIM28
RPS14.2	1.98618e-12	0.593307	1	0.964	4.12707e-08	T2 | TMZ	RPS14
SEMA5A.1	2.00648e-12	-0.983644	0.304	0.784	4.16926e-08	T2 | TMZ	SEMA5A
OLIG1.2	2.14452e-12	-1.48625	0.875	0.922	4.4561e-08	T2 | TMZ	OLIG1
PHLDA2.1	3.41528e-12	0.785133	0.982	0.928	7.09662e-08	T2 | TMZ	PHLDA2
MATN2.1	4.04712e-12	-0.674745	0.268	0.76	8.40952e-08	T2 | TMZ	MATN2
FOXP1	4.42847e-12	0.471398	0.679	0.21	9.20192e-08	T2 | TMZ	FOXP1
LHX2.2	1.03831e-11	-0.66917	0.536	0.862	2.15751e-07	T2 | TMZ	LHX2
BCAT1.1	1.18781e-11	-0.709807	0.964	1	2.46815e-07	T2 | TMZ	BCAT1
ANXA2.1	1.18783e-11	0.557792	1	1	2.46818e-07	T2 | TMZ	ANXA2
OLIG2.2	1.48439e-11	-1.31117	0.857	0.952	3.08441e-07	T2 | TMZ	OLIG2
EPM2AIP1	1.50693e-11	-0.445339	0.054	0.587	3.13125e-07	T2 | TMZ	EPM2AIP1
RNF157.1	1.97809e-11	-0.800962	0.554	0.892	4.11027e-07	T2 | TMZ	RNF157
NONO.1	2.07979e-11	-0.487984	1	1	4.3216e-07	T2 | TMZ	NONO
PPP1CB.1	2.65734e-11	0.637574	1	0.994	5.52169e-07	T2 | TMZ	PPP1CB
NFIA.1	2.75214e-11	-0.544872	0.036	0.557	5.71867e-07	T2 | TMZ	NFIA
BNIP3.2	3.02665e-11	0.841382	1	0.982	6.28909e-07	T2 | TMZ	BNIP3
SLC44A1.1	3.16991e-11	-0.793676	0.821	0.934	6.58675e-07	T2 | TMZ	SLC44A1
TGFA.1	3.22292e-11	0.629024	0.821	0.443	6.69691e-07	T2 | TMZ	TGFA
PSAT1	3.73701e-11	-0.659854	1	0.994	7.76512e-07	T2 | TMZ	PSAT1
CAMK2N1.1	5.75698e-11	-0.720548	0.893	0.97	1.19624e-06	T2 | TMZ	CAMK2N1
SLC2A1.1	5.8833e-11	0.544526	0.875	0.533	1.22249e-06	T2 | TMZ	SLC2A1
CDC42EP3.2	6.65231e-11	0.877881	0.946	0.731	1.38228e-06	T2 | TMZ	CDC42EP3
LAPTM4B.1	7.99959e-11	-0.631437	0.911	0.982	1.66223e-06	T2 | TMZ	LAPTM4B
EPHA3.1	8.37058e-11	0.671749	0.804	0.467	1.73932e-06	T2 | TMZ	EPHA3
RPL18A.1	1.04034e-10	-0.50607	1	1	2.16173e-06	T2 | TMZ	RPL18A
SKP1	1.0653e-10	0.462779	0.982	0.994	2.21359e-06	T2 | TMZ	SKP1
SKA2.1	1.3181e-10	-0.589986	1	1	2.73888e-06	T2 | TMZ	SKA2
CENPV.1	2.36763e-10	-0.59988	0.946	0.982	4.91969e-06	T2 | TMZ	CENPV
DANCR.2	2.38117e-10	-0.625873	0.911	0.964	4.94784e-06	T2 | TMZ	DANCR
FADS2.1	2.67878e-10	0.58413	0.982	0.958	5.56623e-06	T2 | TMZ	FADS2
ST3GAL1.1	3.66222e-10	0.80891	0.857	0.605	7.60974e-06	T2 | TMZ	ST3GAL1
UQCRQ.1	4.35355e-10	0.465189	1	0.976	9.04624e-06	T2 | TMZ	UQCRQ
MDK	4.69991e-10	0.5452	1	1	9.76593e-06	T2 | TMZ	MDK
ADAM12	4.76608e-10	-0.708278	0.893	0.982	9.90344e-06	T2 | TMZ	ADAM12
SYNGR1	5.25108e-10	0.356513	0.679	0.246	1.09112e-05	T2 | TMZ	SYNGR1
ZIC2	5.39895e-10	0.323423	0.446	0.096	1.12185e-05	T2 | TMZ	ZIC2
SLC35F1.1	5.5546e-10	-0.663282	0.929	0.982	1.15419e-05	T2 | TMZ	SLC35F1
PLAT.1	7.38487e-10	-0.869658	0.893	0.958	1.5345e-05	T2 | TMZ	PLAT
PXDN	7.41319e-10	-0.635157	1	0.994	1.54039e-05	T2 | TMZ	PXDN
WWTR1.1	8.75037e-10	0.535527	1	0.994	1.81824e-05	T2 | TMZ	WWTR1
ENO1.2	1.04775e-09	0.396483	1	1	2.17713e-05	T2 | TMZ	ENO1
SPARC.1	1.14616e-09	0.857245	1	1	2.3816e-05	T2 | TMZ	SPARC
BMP7.1	1.14973e-09	-0.476292	0.036	0.515	2.38903e-05	T2 | TMZ	BMP7
SMARCA4.1	1.16241e-09	-0.608978	0.893	0.988	2.41537e-05	T2 | TMZ	SMARCA4
RBM3.1	1.21314e-09	-0.529424	0.893	0.964	2.52079e-05	T2 | TMZ	RBM3
PGK1.2	1.21671e-09	0.320481	1	1	2.5282e-05	T2 | TMZ	PGK1
DACH1	1.29322e-09	0.304948	0.357	0.048	2.68717e-05	T2 | TMZ	DACH1
EIF4A3.1	1.49304e-09	-0.551708	0.839	0.976	3.10239e-05	T2 | TMZ	EIF4A3
MT2A.2	1.58824e-09	0.286202	1	0.946	3.3002e-05	T2 | TMZ	MT2A
NFIC	1.68721e-09	-0.558811	1	1	3.50586e-05	T2 | TMZ	NFIC
SEMA3C	1.72329e-09	0.275406	0.482	0.12	3.58083e-05	T2 | TMZ	SEMA3C
GCHFR.2	1.77608e-09	0.38771	0.554	0.156	3.69052e-05	T2 | TMZ	GCHFR
ALDOA.1	1.81667e-09	0.43674	1	0.994	3.77485e-05	T2 | TMZ	ALDOA
MYLK.2	1.90372e-09	0.673793	0.893	0.653	3.95573e-05	T2 | TMZ	MYLK
SPP1.1	2.13643e-09	0.789004	1	0.988	4.43929e-05	T2 | TMZ	SPP1
RPL27A.1	2.29934e-09	0.387756	1	1	4.77781e-05	T2 | TMZ	RPL27A
CAV1.1	2.64064e-09	1.01345	0.982	0.958	5.48698e-05	T2 | TMZ	CAV1
MID1	2.82433e-09	-0.582964	0.696	0.934	5.86868e-05	T2 | TMZ	MID1
CXCL14.2	3.17576e-09	0.361058	0.375	0.054	6.59891e-05	T2 | TMZ	CXCL14
GNA11.1	3.3114e-09	-0.516066	0.929	0.982	6.88076e-05	T2 | TMZ	GNA11
SPRY2.1	3.54472e-09	0.649937	0.982	0.868	7.36557e-05	T2 | TMZ	SPRY2
PFDN1.1	4.71083e-09	0.483304	0.982	0.754	9.78864e-05	T2 | TMZ	PFDN1
TMEM97.2	6.0516e-09	-0.631748	0.911	0.952	0.000125746	T2 | TMZ	TMEM97
COL14A1	7.15316e-09	0.373809	0.5	0.132	0.000148635	T2 | TMZ	COL14A1
CBX3	7.20684e-09	-0.407645	1	1	0.000149751	T2 | TMZ	CBX3
LSM14A.1	7.56897e-09	-0.453279	0.946	0.97	0.000157276	T2 | TMZ	LSM14A
CTNNA1	7.96087e-09	0.459343	1	0.982	0.000165419	T2 | TMZ	CTNNA1
COX5B	8.09836e-09	0.493329	0.982	0.922	0.000168276	T2 | TMZ	COX5B
ARHGDIA	8.19043e-09	-0.46835	1	1	0.000170189	T2 | TMZ	ARHGDIA
QKI.2	8.66391e-09	-0.579146	0.929	0.982	0.000180027	T2 | TMZ	QKI
CRISPLD1.1	8.92814e-09	-0.374061	0.018	0.443	0.000185518	T2 | TMZ	CRISPLD1
SIGMAR1.1	8.98227e-09	-0.486694	0.643	0.898	0.000186643	T2 | TMZ	SIGMAR1
ROMO1.1	1.12728e-08	0.399453	0.982	0.85	0.000234238	T2 | TMZ	ROMO1
MIR4697HG	1.20012e-08	-0.332185	0	0.419	0.000249372	T2 | TMZ	MIR4697HG
HSPB1.1	1.22449e-08	0.68305	0.982	0.994	0.000254436	T2 | TMZ	HSPB1
CSNK1A1.1	1.33146e-08	0.495049	0.982	0.904	0.000276665	T2 | TMZ	CSNK1A1
BNIP3L.1	1.84192e-08	0.481772	1	0.922	0.000382733	T2 | TMZ	BNIP3L
BCLAF1.1	1.87347e-08	-0.509233	0.964	0.988	0.000389289	T2 | TMZ	BCLAF1
AHNAK2.2	1.91413e-08	0.375855	0.696	0.329	0.000397736	T2 | TMZ	AHNAK2
CLINT1	1.91863e-08	0.393884	0.893	0.593	0.000398673	T2 | TMZ	CLINT1
LGALS1.1	2.75606e-08	0.401045	1	1	0.000572682	T2 | TMZ	LGALS1
WLS.1	2.92262e-08	-0.584654	0.786	0.958	0.000607291	T2 | TMZ	WLS
PDLIM1	2.95274e-08	-0.577423	0.821	0.934	0.000613549	T2 | TMZ	PDLIM1
C12orf75.1	3.03263e-08	0.427926	0.982	0.976	0.00063015	T2 | TMZ	C12orf75
SMC2.1	3.09549e-08	-0.578428	0.821	0.958	0.000643213	T2 | TMZ	SMC2
TUBB.1	3.11716e-08	-0.380116	1	1	0.000647714	T2 | TMZ	TUBB
VEZF1.1	3.40604e-08	-0.519894	0.982	0.994	0.000707742	T2 | TMZ	VEZF1
JAM2	3.53131e-08	-0.50246	0.589	0.79	0.000733771	T2 | TMZ	JAM2
SH3KBP1	3.62113e-08	-0.479039	1	1	0.000752435	T2 | TMZ	SH3KBP1
TPT1.1	4.09146e-08	0.356655	1	0.994	0.000850165	T2 | TMZ	TPT1
SOX9.1	4.37781e-08	-0.716371	1	0.994	0.000909666	T2 | TMZ	SOX9
ADGRB1.1	4.6526e-08	-0.342653	0.018	0.413	0.000966764	T2 | TMZ	ADGRB1
FANCI.1	5.07149e-08	-0.477973	0.5	0.832	0.00105381	T2 | TMZ	FANCI
CTSC.2	5.71161e-08	0.7485	0.929	0.886	0.00118682	T2 | TMZ	CTSC
KPNB1.1	6.04548e-08	-0.47814	0.964	1	0.00125619	T2 | TMZ	KPNB1
NLGN4X.1	6.07186e-08	-0.546817	0.911	0.958	0.00126167	T2 | TMZ	NLGN4X
PTPRG.2	6.1694e-08	0.42358	0.732	0.353	0.00128194	T2 | TMZ	PTPRG
MT-ND1	6.29301e-08	-0.268462	1	1	0.00130762	T2 | TMZ	MT-ND1
TMSB10.1	7.19088e-08	0.369697	1	1	0.00149419	T2 | TMZ	TMSB10
NNAT	7.34873e-08	-0.330878	0.018	0.419	0.00152699	T2 | TMZ	NNAT
ID3.1	7.40746e-08	0.713753	0.661	0.329	0.0015392	T2 | TMZ	ID3
ABAT.1	8.24217e-08	-0.408273	0.179	0.617	0.00171264	T2 | TMZ	ABAT
FAM196A.2	8.59764e-08	-0.779585	0.679	0.88	0.0017865	T2 | TMZ	FAM196A
RPL6	9.37356e-08	0.319627	1	1	0.00194773	T2 | TMZ	RPL6
FBLN1	9.63324e-08	0.521114	0.929	0.898	0.00200169	T2 | TMZ	FBLN1
NT5E.1	1.12591e-07	0.660507	1	0.946	0.00233954	T2 | TMZ	NT5E
ARPC3.1	1.15675e-07	0.375302	0.982	0.976	0.00240361	T2 | TMZ	ARPC3
PRUNE2	1.23737e-07	0.459974	0.696	0.365	0.00257114	T2 | TMZ	PRUNE2
LOC105377105	1.34135e-07	0.380473	0.911	0.647	0.0027872	T2 | TMZ	LOC105377105
CEND1	1.39628e-07	0.332429	0.696	0.317	0.00290132	T2 | TMZ	CEND1
KHSRP	1.44455e-07	-0.460891	0.964	0.994	0.00300162	T2 | TMZ	KHSRP
CNP.1	1.48244e-07	-0.543857	0.929	0.994	0.00308037	T2 | TMZ	CNP
S100A10.1	1.54162e-07	0.415408	1	1	0.00320333	T2 | TMZ	S100A10
SERPINE2	1.60011e-07	-0.459421	0.571	0.838	0.00332488	T2 | TMZ	SERPINE2
STRN4.1	1.64133e-07	-0.461319	0.893	0.964	0.00341051	T2 | TMZ	STRN4
NXT2	1.75408e-07	-0.427846	0.429	0.76	0.00364479	T2 | TMZ	NXT2
DNMT1.1	1.82352e-07	-0.550225	0.911	0.988	0.00378909	T2 | TMZ	DNMT1
POU3F1	1.99929e-07	-0.335212	0.036	0.407	0.00415433	T2 | TMZ	POU3F1
DCTN4	2.05846e-07	0.410948	0.804	0.581	0.00427728	T2 | TMZ	DCTN4
IGFBP5.1	2.11297e-07	-0.265751	0.518	0.844	0.00439055	T2 | TMZ	IGFBP5
CDK6	2.15677e-07	0.601526	1	0.988	0.00448156	T2 | TMZ	CDK6
ITGB5.1	2.34411e-07	-0.568175	0.982	0.982	0.00487083	T2 | TMZ	ITGB5
FARP1.1	2.39286e-07	-0.493528	0.768	0.892	0.00497212	T2 | TMZ	FARP1
PLIN2	2.50398e-07	-0.460353	0.571	0.82	0.00520303	T2 | TMZ	PLIN2
NID2	2.51128e-07	-0.268722	0.018	0.389	0.00521819	T2 | TMZ	NID2
RHOBTB3.1	2.76194e-07	-0.474105	0.821	0.946	0.00573903	T2 | TMZ	RHOBTB3
TMSB15A.1	2.81125e-07	-0.504208	0.839	0.934	0.0058415	T2 | TMZ	TMSB15A
NFIX	2.89368e-07	-0.511237	0.964	1	0.00601277	T2 | TMZ	NFIX
TPBG.2	2.99918e-07	0.426695	0.75	0.413	0.00623199	T2 | TMZ	TPBG
GUCY1A2	3.03436e-07	0.405809	0.5	0.192	0.00630509	T2 | TMZ	GUCY1A2
TPM4	3.04455e-07	-0.385232	1	1	0.00632626	T2 | TMZ	TPM4
NES.1	3.12279e-07	-0.551846	1	1	0.00648884	T2 | TMZ	NES
SUPT5H	3.12794e-07	-0.394708	0.768	0.892	0.00649956	T2 | TMZ	SUPT5H
CMTM7.1	3.13758e-07	0.798274	0.732	0.497	0.00651957	T2 | TMZ	CMTM7
P4HA1.1	3.16688e-07	0.451236	0.821	0.581	0.00658047	T2 | TMZ	P4HA1
WSB2	3.2328e-07	0.394908	0.946	0.898	0.00671744	T2 | TMZ	WSB2
COX7A2	3.32674e-07	0.488251	1	0.976	0.00691263	T2 | TMZ	COX7A2
EIF3B	3.79855e-07	-0.416343	0.982	0.994	0.00789302	T2 | TMZ	EIF3B
DSEL.1	4.11741e-07	-0.546394	0.75	0.916	0.00855556	T2 | TMZ	DSEL
SDHD.1	4.16207e-07	0.341785	0.857	0.551	0.00864837	T2 | TMZ	SDHD
UBE2D2	4.17143e-07	0.373217	0.982	0.898	0.00866781	T2 | TMZ	UBE2D2
NDFIP1	4.50725e-07	0.361997	0.982	0.88	0.00936561	T2 | TMZ	NDFIP1
GDI1	4.58566e-07	-0.418262	0.982	0.994	0.00952855	T2 | TMZ	GDI1
RNF14	5.11616e-07	0.341326	0.786	0.503	0.0106309	T2 | TMZ	RNF14
C19orf43	5.16319e-07	-0.409859	1	0.988	0.0107286	T2 | TMZ	C19orf43
ST3GAL5.1	5.3117e-07	-0.484914	0.339	0.725	0.0110372	T2 | TMZ	ST3GAL5
NAV2	5.31796e-07	-0.307097	0.357	0.772	0.0110502	T2 | TMZ	NAV2
EIF3H	5.59775e-07	0.400181	0.982	0.982	0.0116316	T2 | TMZ	EIF3H
ZWILCH.1	5.84068e-07	-0.453155	0.75	0.892	0.0121364	T2 | TMZ	ZWILCH
EEF2	6.14389e-07	-0.373827	1	1	0.0127664	T2 | TMZ	EEF2
CALCRL.1	6.49797e-07	0.303419	0.589	0.24	0.0135021	T2 | TMZ	CALCRL
HSPA4	6.72908e-07	0.416319	1	0.886	0.0139824	T2 | TMZ	HSPA4
LRRN1.1	6.78066e-07	-0.52695	0.321	0.641	0.0140895	T2 | TMZ	LRRN1
COL22A1	6.89258e-07	-0.33971	0.25	0.647	0.0143221	T2 | TMZ	COL22A1
RDH10.1	7.09209e-07	-0.61842	0.5	0.796	0.0147366	T2 | TMZ	RDH10
PLEKHG1.1	7.28554e-07	-0.440968	0.589	0.838	0.0151386	T2 | TMZ	PLEKHG1
TMEM98.1	7.4198e-07	-0.371031	0.304	0.659	0.0154176	T2 | TMZ	TMEM98
U2AF2	8.25486e-07	-0.415049	0.964	0.976	0.0171528	T2 | TMZ	U2AF2
RPL24	8.46152e-07	0.372611	1	1	0.0175822	T2 | TMZ	RPL24
SRSF9	8.58938e-07	0.260949	0.571	0.24	0.0178479	T2 | TMZ	SRSF9
DSTN.1	9.10533e-07	0.348999	1	1	0.01892	T2 | TMZ	DSTN
IGF2BP3	9.17664e-07	0.36888	0.839	0.629	0.0190681	T2 | TMZ	IGF2BP3
ABHD2.1	9.21494e-07	-0.527713	0.964	0.976	0.0191477	T2 | TMZ	ABHD2
PRC1	9.36015e-07	-0.69802	0.786	0.952	0.0194494	T2 | TMZ	PRC1
ATP5G3	9.67763e-07	0.392065	1	0.994	0.0201091	T2 | TMZ	ATP5G3
EEF1G	9.67763e-07	0.272407	1	1	0.0201091	T2 | TMZ	EEF1G
SEPT2	1.10611e-06	-0.293954	1	1	0.0229839	T2 | TMZ	SEPT2
PLTP	1.14477e-06	-0.431332	0.607	0.749	0.0237871	T2 | TMZ	PLTP
ANGPTL2	1.20726e-06	-0.29962	0.196	0.563	0.0250857	T2 | TMZ	ANGPTL2
TOMM40.1	1.21671e-06	-0.485818	0.946	0.952	0.025282	T2 | TMZ	TOMM40
MT-ATP8.1	1.24825e-06	0.325495	1	1	0.0259373	T2 | TMZ	MT-ATP8
SLC1A3.1	1.32431e-06	0.574764	0.929	0.964	0.0275179	T2 | TMZ	SLC1A3
PNRC1	1.37389e-06	0.357017	0.732	0.353	0.0285481	T2 | TMZ	PNRC1
IL6ST.1	1.37395e-06	-0.441345	0.946	0.976	0.0285492	T2 | TMZ	IL6ST
DPYSL3.1	1.47703e-06	0.419534	1	0.982	0.0306911	T2 | TMZ	DPYSL3
NLGN3.1	1.48873e-06	-0.357591	0.161	0.497	0.0309344	T2 | TMZ	NLGN3
TAF7.1	1.54868e-06	0.423249	1	0.952	0.03218	T2 | TMZ	TAF7
SOX4.1	1.60232e-06	-0.735129	0.857	0.97	0.0332945	T2 | TMZ	SOX4
MKI67.1	1.61826e-06	-0.754328	0.821	0.964	0.0336258	T2 | TMZ	MKI67
STARD4	1.7011e-06	0.339024	0.714	0.383	0.0353472	T2 | TMZ	STARD4
ITPR2.1	1.71739e-06	-0.412796	0.357	0.689	0.0356856	T2 | TMZ	ITPR2
RGMB	1.72878e-06	-0.406671	0.375	0.653	0.0359224	T2 | TMZ	RGMB
MSANTD4	1.73769e-06	0.310987	0.786	0.479	0.0361075	T2 | TMZ	MSANTD4
GAP43.1	1.74593e-06	-0.467064	1	1	0.0362788	T2 | TMZ	GAP43
SACS	1.89701e-06	-0.49212	0.964	0.976	0.0394179	T2 | TMZ	SACS
COX6C.1	1.89743e-06	0.447936	1	1	0.0394267	T2 | TMZ	COX6C
PHF19	1.93848e-06	-0.404811	0.875	0.964	0.0402796	T2 | TMZ	PHF19
NUP62	1.9868e-06	-0.439537	0.893	0.97	0.0412838	T2 | TMZ	NUP62
GIT1	2.03884e-06	-0.370873	0.518	0.79	0.0423651	T2 | TMZ	GIT1
RPL22L1.1	2.08572e-06	-0.452791	0.589	0.79	0.0433392	T2 | TMZ	RPL22L1
CCND1.1	2.14857e-06	-0.601068	0.982	0.994	0.0446451	T2 | TMZ	CCND1
FER	2.1866e-06	0.288194	0.839	0.485	0.0454354	T2 | TMZ	FER
DPYSL2.1	2.18697e-06	-0.361722	1	1	0.045443	T2 | TMZ	DPYSL2
PLPP3.1	2.24214e-06	-0.36066	0.232	0.599	0.0465895	T2 | TMZ	PLPP3
TXN.1	2.26573e-06	0.406974	1	0.994	0.0470796	T2 | TMZ	TXN
KCNH2	2.26819e-06	-0.367879	0.411	0.713	0.0471306	T2 | TMZ	KCNH2
TGFBR1.1	2.35805e-06	-0.376643	0.893	0.922	0.048998	T2 | TMZ	TGFBR1
NECTIN3.1	2.36014e-06	0.570532	0.714	0.509	0.0490415	T2 | TMZ	NECTIN3
JMJD8	2.3768e-06	-0.381677	0.589	0.754	0.0493875	T2 | TMZ	JMJD8
HOXB9	2.3979e-06	0.512571	0.5	0.192	0.049826	T2 | TMZ	HOXB9
STAP2	9.02397e-19	0.452689	0.75	0.043	1.87509e-14	T2 | CTRL	STAP2
TENM3	1.2114e-18	0.572354	0.583	0.019	2.51717e-14	T2 | CTRL	TENM3
BIRC3	1.80595e-17	0.563788	0.75	0.052	3.75259e-13	T2 | CTRL	BIRC3
TNFAIP2	2.40467e-17	1.51734	0.833	0.076	4.99667e-13	T2 | CTRL	TNFAIP2
C3	3.36031e-17	0.484318	0.333	0	6.98238e-13	T2 | CTRL	C3
EVA1A	6.9102e-17	0.718502	0.833	0.076	1.43587e-12	T2 | CTRL	EVA1A
EDIL3	6.88971e-16	0.533973	0.667	0.043	1.43161e-11	T2 | CTRL	EDIL3
FOXC1	2.05056e-15	0.619729	1	0.128	4.26086e-11	T2 | CTRL	FOXC1
CA9	2.4085e-15	0.658374	0.417	0.009	5.00462e-11	T2 | CTRL	CA9
TMEM200A	4.96142e-15	0.695369	0.583	0.033	1.03093e-10	T2 | CTRL	TMEM200A
CCL2.1	3.00262e-13	2.14531	0.583	0.043	6.23915e-09	T2 | CTRL	CCL2
HS6ST2	4.28952e-13	0.344261	0.583	0.038	8.91319e-09	T2 | CTRL	HS6ST2
NFE2L3	1.81704e-12	0.775472	0.833	0.123	3.77562e-08	T2 | CTRL	NFE2L3
CHST15	5.43978e-12	0.43919	0.417	0.019	1.13033e-07	T2 | CTRL	CHST15
GABBR2	1.09363e-11	1.17246	0.667	0.076	2.27245e-07	T2 | CTRL	GABBR2
SPINT1	1.65595e-11	0.76125	0.583	0.052	3.4409e-07	T2 | CTRL	SPINT1
P4HA2	1.77054e-11	0.459319	0.583	0.052	3.67901e-07	T2 | CTRL	P4HA2
NRP1.1	2.09912e-10	1.39694	0.917	0.227	4.36177e-06	T2 | CTRL	NRP1
GAL	2.86069e-10	0.923871	0.583	0.062	5.94422e-06	T2 | CTRL	GAL
APOBEC3G	6.42932e-10	1.01699	0.833	0.161	1.33595e-05	T2 | CTRL	APOBEC3G
STEAP2	6.70299e-10	0.593926	0.583	0.066	1.39281e-05	T2 | CTRL	STEAP2
TCIRG1	7.51778e-10	0.47143	0.583	0.066	1.56212e-05	T2 | CTRL	TCIRG1
MAP7	8.03331e-10	0.252943	0.333	0.014	1.66924e-05	T2 | CTRL	MAP7
APOBEC3F	8.67892e-10	0.407296	0.75	0.123	1.80339e-05	T2 | CTRL	APOBEC3F
SOCS2	9.22575e-10	0.472616	0.5	0.047	1.91702e-05	T2 | CTRL	SOCS2
DOCK9	4.43554e-09	0.330311	0.667	0.1	9.21661e-05	T2 | CTRL	DOCK9
BST2	9.92943e-09	0.250351	0.333	0.019	0.000206324	T2 | CTRL	BST2
PGK1.3	1.06652e-08	2.01449	1	1	0.000221612	T2 | CTRL	PGK1
ANPEP	1.07885e-08	1.14358	0.833	0.213	0.000224175	T2 | CTRL	ANPEP
SPOCK1	1.08927e-08	0.659254	0.583	0.081	0.00022634	T2 | CTRL	SPOCK1
VDR	1.76912e-08	0.826409	0.5	0.057	0.000367605	T2 | CTRL	VDR
IL15RA	1.98034e-08	0.307061	0.5	0.057	0.000411496	T2 | CTRL	IL15RA
ST8SIA2	2.41595e-08	0.364169	0.75	0.137	0.00050201	T2 | CTRL	ST8SIA2
STEAP1	2.6212e-08	0.373485	0.5	0.057	0.000544659	T2 | CTRL	STEAP1
COL6A1.1	2.71628e-08	1.89729	1	1	0.000564417	T2 | CTRL	COL6A1
CEBPD	3.04175e-08	1.08051	0.833	0.256	0.000632044	T2 | CTRL	CEBPD
AIF1L	3.10345e-08	-1.98518	0.083	0.957	0.000644866	T2 | CTRL	AIF1L
MAN1A1	3.47382e-08	1.05099	0.75	0.18	0.000721825	T2 | CTRL	MAN1A1
EFEMP1	3.66344e-08	0.611562	0.25	0.009	0.000761227	T2 | CTRL	EFEMP1
STC1.3	3.9458e-08	1.99929	1	0.592	0.000819898	T2 | CTRL	STC1
GBP2	4.9066e-08	0.745406	0.75	0.175	0.00101954	T2 | CTRL	GBP2
NOVA1.1	4.95201e-08	-1.76719	0.833	0.991	0.00102898	T2 | CTRL	NOVA1
TRIM47	6.38193e-08	0.911385	1	0.417	0.0013261	T2 | CTRL	TRIM47
TMEM97.3	6.90042e-08	-1.5046	0.333	0.976	0.00143384	T2 | CTRL	TMEM97
S100B.1	7.46948e-08	-2.49587	0.583	0.991	0.00155208	T2 | CTRL	S100B
MET	7.78645e-08	1.33052	1	0.493	0.00161795	T2 | CTRL	MET
BNIP3.3	8.93146e-08	1.6429	1	0.986	0.00185587	T2 | CTRL	BNIP3
CBLB	8.94755e-08	0.324345	0.75	0.147	0.00185921	T2 | CTRL	CBLB
HNRNPDL	9.39689e-08	-1.15693	1	1	0.00195258	T2 | CTRL	HNRNPDL
GBP4	1.07761e-07	0.622763	0.5	0.066	0.00223916	T2 | CTRL	GBP4
DKK3.2	1.12842e-07	1.15106	1	0.773	0.00234475	T2 | CTRL	DKK3
CDCP1	1.21316e-07	0.962813	0.833	0.299	0.00252083	T2 | CTRL	CDCP1
OLIG1.3	1.32381e-07	-2.77643	0.167	0.953	0.00275075	T2 | CTRL	OLIG1
SYNGR3	1.46518e-07	0.262379	0.417	0.043	0.0030445	T2 | CTRL	SYNGR3
OLIG2.3	1.56548e-07	-2.7442	0.417	0.957	0.00325292	T2 | CTRL	OLIG2
AHNAK.2	1.81914e-07	1.63845	1	0.848	0.00377999	T2 | CTRL	AHNAK
ARHGAP29.1	1.88172e-07	0.938466	0.917	0.374	0.00391003	T2 | CTRL	ARHGAP29
CABP7	2.08899e-07	0.309985	0.417	0.043	0.00434071	T2 | CTRL	CABP7
MALL.2	2.31677e-07	0.889411	1	0.654	0.00481402	T2 | CTRL	MALL
SH3PXD2A	2.39232e-07	0.617472	0.667	0.147	0.004971	T2 | CTRL	SH3PXD2A
COL6A2	2.47732e-07	1.67646	1	0.929	0.00514763	T2 | CTRL	COL6A2
LOXL2	2.61179e-07	0.929517	1	0.564	0.00542703	T2 | CTRL	LOXL2
HLA-A	2.61284e-07	1.18863	1	1	0.00542922	T2 | CTRL	HLA-A
NFKBIA	2.80727e-07	0.78378	0.833	0.27	0.00583322	T2 | CTRL	NFKBIA
DBI.2	2.95291e-07	-1.32304	1	1	0.00613586	T2 | CTRL	DBI
LGALS3.3	3.29599e-07	1.45753	1	0.853	0.00684873	T2 | CTRL	LGALS3
TPCN1	3.40102e-07	0.424902	0.583	0.104	0.00706699	T2 | CTRL	TPCN1
BHLHE40	3.4531e-07	0.451291	0.75	0.175	0.0071752	T2 | CTRL	BHLHE40
APOBEC3C	3.97965e-07	1.01953	0.917	0.422	0.00826931	T2 | CTRL	APOBEC3C
B2M.1	4.04918e-07	1.1433	1	1	0.0084138	T2 | CTRL	B2M
MAP3K5	4.06714e-07	0.303563	0.583	0.095	0.0084511	T2 | CTRL	MAP3K5
LDHA.2	4.35308e-07	1.28791	1	1	0.00904526	T2 | CTRL	LDHA
TMA7	4.45918e-07	-0.871049	1	1	0.00926573	T2 | CTRL	TMA7
IRF1	5.12539e-07	0.871543	0.833	0.303	0.0106501	T2 | CTRL	IRF1
ITGB1	5.53326e-07	0.957146	1	1	0.0114976	T2 | CTRL	ITGB1
RBL2	7.09822e-07	0.350082	0.833	0.227	0.0147494	T2 | CTRL	RBL2
SLC39A14.1	7.3184e-07	1.24336	1	0.597	0.0152069	T2 | CTRL	SLC39A14
ID3.2	7.50008e-07	1.2053	1	0.379	0.0155844	T2 | CTRL	ID3
IDI1	7.62414e-07	-1.13539	0.917	0.986	0.0158422	T2 | CTRL	IDI1
NME1	7.89481e-07	-1.02493	0.667	0.981	0.0164046	T2 | CTRL	NME1
TUBB.2	7.89935e-07	-0.858641	1	1	0.0164141	T2 | CTRL	TUBB
CAST.2	8.88531e-07	1.09684	1	0.986	0.0184628	T2 | CTRL	CAST
TRIM28.3	9.75885e-07	-1.06592	1	0.995	0.0202779	T2 | CTRL	TRIM28
SDC4	1.03101e-06	1.26138	0.917	0.588	0.0214233	T2 | CTRL	SDC4
SAT1.1	1.06195e-06	1.10685	1	0.905	0.0220663	T2 | CTRL	SAT1
GNG11	1.09338e-06	-1.29779	0.667	0.953	0.0227194	T2 | CTRL	GNG11
GFPT2	1.10262e-06	0.432326	0.667	0.152	0.0229113	T2 | CTRL	GFPT2
MSN.1	1.14896e-06	0.868716	1	1	0.0238743	T2 | CTRL	MSN
SYTL5.2	1.14965e-06	0.948408	1	0.763	0.0238885	T2 | CTRL	SYTL5
RPL41	1.35139e-06	-0.617977	1	1	0.0280805	T2 | CTRL	RPL41
HLA-B	1.41474e-06	2.13013	1	0.967	0.0293969	T2 | CTRL	HLA-B
ITGA3.3	1.44808e-06	1.09944	1	0.976	0.0300897	T2 | CTRL	ITGA3
NGFR	1.5375e-06	-2.17095	0.25	0.896	0.0319478	T2 | CTRL	NGFR
BAHCC1	1.71311e-06	0.522421	0.667	0.18	0.0355967	T2 | CTRL	BAHCC1
TNIP1.1	1.95637e-06	1.01277	0.917	0.479	0.0406515	T2 | CTRL	TNIP1
CD70	1.99849e-06	0.750197	0.75	0.237	0.0415267	T2 | CTRL	CD70
MIR100HG	2.07248e-06	0.681003	0.917	0.389	0.043064	T2 | CTRL	MIR100HG
SRSF2	2.08869e-06	-0.96865	1	1	0.0434009	T2 | CTRL	SRSF2
THEMIS2	2.29509e-06	0.27795	0.333	0.033	0.0476897	T2 | CTRL	THEMIS2

## Sheet: GS789_CSC
Markers of GS789 CSC (All conditions)
	p_val	avg_log2FC	pct.1	pct.2	p_val_adj	cluster	gene
PCAT5	1.08642e-09	0.33906	0.75	0.03	2.25748e-05	T2 | CTRL	PCAT5
CLIC6	5.75931e-07	0.384278	0.75	0.059	0.0119673	T2 | CTRL	CLIC6
ANKRD31	6.5185e-07	0.350538	0.25	0	0.0135448	T2 | CTRL	ANKRD31
LOC101927374	6.60895e-07	0.308899	1	0.099	0.0137327	T2 | CTRL	LOC101927374
ADGRG1	4.50441e-21	1.69183	1	0.062	9.35972e-17	T2 | TMZ	ADGRG1
COLGALT2	1.45357e-20	1.95117	1	0.062	3.02036e-16	T2 | TMZ	COLGALT2
SRGAP2B	2.50952e-20	1.78806	1	0.062	5.21452e-16	T2 | TMZ	SRGAP2B
SARAF	7.24443e-20	1.80542	0.976	0.062	1.50532e-15	T2 | TMZ	SARAF
KMT2E	9.49056e-20	1.41552	0.976	0.062	1.97204e-15	T2 | TMZ	KMT2E
POU3F3	1.10799e-19	1.43701	1	0.078	2.30228e-15	T2 | TMZ	POU3F3
NORAD	2.4617e-19	1.62344	1	0.062	5.11517e-15	T2 | TMZ	NORAD
KMT2A	5.37867e-19	1.31942	0.976	0.062	1.11763e-14	T2 | TMZ	KMT2A
HACD3	5.43179e-19	1.21144	1	0.062	1.12867e-14	T2 | TMZ	HACD3
ZNF106	6.13738e-19	1.11652	0.976	0.062	1.27529e-14	T2 | TMZ	ZNF106
KMT5B	6.36179e-19	0.867189	0.927	0.031	1.32192e-14	T2 | TMZ	KMT5B
HNRNPDL	7.05966e-19	2.21841	1	0.062	1.46693e-14	T2 | TMZ	HNRNPDL
PKD1P6-NPIPP1	8.21992e-19	0.937753	0.927	0.047	1.70802e-14	T2 | TMZ	PKD1P6-NPIPP1
SNU13	8.58867e-19	1.43314	1	0.062	1.78464e-14	T2 | TMZ	SNU13
NRDC	1.04439e-18	1.65258	1	0.062	2.17014e-14	T2 | TMZ	NRDC
MRM2	1.07401e-18	0.664416	0.927	0.047	2.23169e-14	T2 | TMZ	MRM2
TMEM259	1.18284e-18	0.742677	0.927	0.062	2.45783e-14	T2 | TMZ	TMEM259
CNIH1	1.19444e-18	0.933362	0.976	0.047	2.48193e-14	T2 | TMZ	CNIH1
LOC729348	1.43958e-18	1.02398	0.976	0.062	2.99131e-14	T2 | TMZ	LOC729348
LINC01578.1	1.44534e-18	1.03425	1	0.062	3.00326e-14	T2 | TMZ	LINC01578
RNA45S5	1.50322e-18	1.92218	0.951	0.062	3.12355e-14	T2 | TMZ	RNA45S5
FAM168A	1.55334e-18	0.895355	0.927	0.078	3.22768e-14	T2 | TMZ	FAM168A
MCRIP1	1.60141e-18	0.664228	0.927	0.047	3.32757e-14	T2 | TMZ	MCRIP1
ZNF271P	1.64004e-18	0.994303	0.976	0.062	3.40783e-14	T2 | TMZ	ZNF271P
LINC00504	1.71379e-18	1.55017	0.951	0.062	3.56108e-14	T2 | TMZ	LINC00504
NELFCD	1.71379e-18	1.02762	0.951	0.062	3.56108e-14	T2 | TMZ	NELFCD
FAM234A	1.79974e-18	0.811827	0.902	0.031	3.73967e-14	T2 | TMZ	FAM234A
ADGRL2	2.26983e-18	1.46171	0.976	0.062	4.71647e-14	T2 | TMZ	ADGRL2
P3H4	2.70703e-18	0.801629	0.951	0.062	5.62493e-14	T2 | TMZ	P3H4
SF3B6	2.97333e-18	0.815869	0.951	0.047	6.17829e-14	T2 | TMZ	SF3B6
RAB29	3.1373e-18	0.949827	0.976	0.062	6.51899e-14	T2 | TMZ	RAB29
TCAF1	3.74631e-18	1.40279	0.951	0.062	7.78446e-14	T2 | TMZ	TCAF1
BEX3.1	4.3199e-18	2.12091	1	0.062	8.97633e-14	T2 | TMZ	BEX3
PLPP3	5.17765e-18	1.32551	0.951	0.062	1.07586e-13	T2 | TMZ	PLPP3
UTP11	5.8909e-18	0.984297	0.951	0.062	1.22407e-13	T2 | TMZ	UTP11
KMT2C	6.70096e-18	1.12927	0.951	0.062	1.39239e-13	T2 | TMZ	KMT2C
RACK1.1	7.66568e-18	2.78962	1	0.062	1.59285e-13	T2 | TMZ	RACK1
PPP4R3B.1	8.21851e-18	0.889082	0.976	0.062	1.70772e-13	T2 | TMZ	PPP4R3B
TOMM70	1.02124e-17	0.776079	0.927	0.062	2.12204e-13	T2 | TMZ	TOMM70
TCEAL9.1	1.194e-17	0.829726	1	0.062	2.481e-13	T2 | TMZ	TCEAL9
RTCB	1.26216e-17	0.798965	0.902	0.047	2.62265e-13	T2 | TMZ	RTCB
TMEM261.1	1.55146e-17	1.01245	0.976	0.062	3.22378e-13	T2 | TMZ	TMEM261
CFAP97	1.6414e-17	0.892385	0.951	0.062	3.41067e-13	T2 | TMZ	CFAP97
KLHL42	1.70694e-17	0.913292	0.927	0.062	3.54684e-13	T2 | TMZ	KLHL42
LRRC75A-AS1.1	1.97508e-17	1.63285	1	0.062	4.10401e-13	T2 | TMZ	LRRC75A-AS1
PKD1P1	2.0552e-17	-1.49248	0.024	0.953	4.27049e-13	T2 | TMZ	PKD1P1
RPS17.1	2.23873e-17	1.82263	1	0.062	4.65186e-13	T2 | TMZ	RPS17
ZFAS1.1	2.23873e-17	1.05257	1	0.062	4.65186e-13	T2 | TMZ	ZFAS1
KYAT3	2.32807e-17	0.818939	0.927	0.047	4.8375e-13	T2 | TMZ	KYAT3
NIFK	2.50347e-17	0.872886	0.927	0.062	5.20195e-13	T2 | TMZ	NIFK
LOC55338.1	2.55883e-17	1.02814	0.951	0.062	5.31699e-13	T2 | TMZ	LOC55338
SC5D	2.64652e-17	0.825524	0.927	0.047	5.4992e-13	T2 | TMZ	SC5D
SRPRA	2.84312e-17	1.04473	0.927	0.062	5.90771e-13	T2 | TMZ	SRPRA
CFAP20	3.00786e-17	0.804238	0.927	0.047	6.25004e-13	T2 | TMZ	CFAP20
COX20	3.42073e-17	1.41666	1	0.438	7.10794e-13	T2 | TMZ	COX20
C22orf28	3.97714e-17	-0.829141	0	0.938	8.26411e-13	T2 | TMZ	C22orf28
SRPR	3.97714e-17	-1.15376	0	0.938	8.26411e-13	T2 | TMZ	SRPR
C19orf10	3.97714e-17	-1.17295	0	0.938	8.26411e-13	T2 | TMZ	C19orf10
TH1L	3.97714e-17	-1.21532	0	0.938	8.26411e-13	T2 | TMZ	TH1L
PTPLAD1	3.97714e-17	-1.25123	0	0.938	8.26411e-13	T2 | TMZ	PTPLAD1
MLL5	3.97714e-17	-1.29374	0	0.938	8.26411e-13	T2 | TMZ	MLL5
MLL3	3.97714e-17	-1.31088	0	0.938	8.26411e-13	T2 | TMZ	MLL3
MLL	3.97714e-17	-1.44257	0	0.938	8.26411e-13	T2 | TMZ	MLL
NHP2L1	3.97714e-17	-1.46236	0	0.938	8.26411e-13	T2 | TMZ	NHP2L1
GPR56	3.97714e-17	-1.66902	0	0.938	8.26411e-13	T2 | TMZ	GPR56
TMEM66	3.97714e-17	-1.81725	0	0.938	8.26411e-13	T2 | TMZ	TMEM66
GLT25D2	3.97714e-17	-1.84092	0	0.938	8.26411e-13	T2 | TMZ	GLT25D2
C17orf76-AS1	3.97714e-17	-1.91934	0	0.938	8.26411e-13	T2 | TMZ	C17orf76-AS1
HNRPDL	3.97714e-17	-2.74024	0	0.938	8.26411e-13	T2 | TMZ	HNRPDL
NGFRAP1	3.97714e-17	-2.8282	0	0.938	8.26411e-13	T2 | TMZ	NGFRAP1
GNB2L1	3.97714e-17	-3.93394	0	0.938	8.26411e-13	T2 | TMZ	GNB2L1
LINC01011	4.69202e-17	0.797371	0.878	0.047	9.74954e-13	T2 | TMZ	LINC01011
NT5C3B	5.21903e-17	0.658105	0.902	0.047	1.08446e-12	T2 | TMZ	NT5C3B
LOC101928103	5.70163e-17	1.0282	0.927	0.062	1.18474e-12	T2 | TMZ	LOC101928103
MIEF1	6.08991e-17	0.633767	0.878	0.031	1.26542e-12	T2 | TMZ	MIEF1
LOC105377105	6.2518e-17	0.897363	0.902	0.062	1.29906e-12	T2 | TMZ	LOC105377105
LOC101929486	6.73621e-17	1.11599	0.878	0.062	1.39972e-12	T2 | TMZ	LOC101929486
ERBIN	7.51529e-17	0.896467	0.854	0.031	1.5616e-12	T2 | TMZ	ERBIN
MYDGF	7.80587e-17	0.916781	0.927	0.062	1.62198e-12	T2 | TMZ	MYDGF
NAA38.1	9.41871e-17	0.966325	0.927	0.062	1.95711e-12	T2 | TMZ	NAA38
NADK2	9.72452e-17	1.05588	0.902	0.062	2.02066e-12	T2 | TMZ	NADK2
GATSL2	9.78099e-17	0.628948	0.829	0.016	2.03239e-12	T2 | TMZ	GATSL2
MKI67IP	1.06342e-16	-0.864594	0	0.922	2.20968e-12	T2 | TMZ	MKI67IP
LSMD1	1.06342e-16	-0.959794	0	0.922	2.20968e-12	T2 | TMZ	LSMD1
KIAA1430	1.06342e-16	-1.0199	0	0.922	2.20968e-12	T2 | TMZ	KIAA1430
CNIH	1.06342e-16	-1.09144	0	0.922	2.20968e-12	T2 | TMZ	CNIH
LOC100507217	1.06342e-16	-1.20646	0	0.922	2.20968e-12	T2 | TMZ	LOC100507217
ZFP106	1.06342e-16	-1.22573	0	0.922	2.20968e-12	T2 | TMZ	ZFP106
ZNFX1-AS1	1.06342e-16	-1.29202	0	0.922	2.20968e-12	T2 | TMZ	ZNFX1-AS1
FAM115A	1.06342e-16	-1.33378	0	0.922	2.20968e-12	T2 | TMZ	FAM115A
LPHN2	1.06342e-16	-1.36284	0	0.922	2.20968e-12	T2 | TMZ	LPHN2
NRD1	1.06342e-16	-1.52217	0	0.922	2.20968e-12	T2 | TMZ	NRD1
LINC00657	1.06342e-16	-1.53396	0	0.922	2.20968e-12	T2 | TMZ	LINC00657
U2AF1	1.06342e-16	-1.61581	0	0.922	2.20968e-12	T2 | TMZ	U2AF1
PPAP2B	1.06342e-16	-1.73378	0	0.922	2.20968e-12	T2 | TMZ	PPAP2B
LINC01000.1	1.13593e-16	0.722928	0.927	0.062	2.36034e-12	T2 | TMZ	LINC01000
CTSL	1.17419e-16	0.805246	0.902	0.062	2.43984e-12	T2 | TMZ	CTSL
RPS18	1.38129e-16	-2.4009	0.927	1	2.87018e-12	T2 | TMZ	RPS18
NR2F1-AS1	1.5813e-16	0.511901	0.78	0	3.28578e-12	T2 | TMZ	NR2F1-AS1
HNRNPLL.1	2.11354e-16	0.737851	0.927	0.062	4.39173e-12	T2 | TMZ	HNRNPLL
COL27A1.1	2.19139e-16	1.35411	0.976	0.172	4.55349e-12	T2 | TMZ	COL27A1
MCUR1	2.19749e-16	0.689228	0.854	0.047	4.56616e-12	T2 | TMZ	MCUR1
ATL3	2.53343e-16	0.843581	0.951	0.203	5.26422e-12	T2 | TMZ	ATL3
DNAAF5	2.62057e-16	0.727996	0.878	0.047	5.44528e-12	T2 | TMZ	DNAAF5
GLT25D1	2.79513e-16	-0.667567	0	0.906	5.80799e-12	T2 | TMZ	GLT25D1
SMEK1	2.79513e-16	-0.707555	0	0.906	5.80799e-12	T2 | TMZ	SMEK1
NPIP	2.79513e-16	-0.870197	0	0.906	5.80799e-12	T2 | TMZ	NPIP
TOMM70A	2.79513e-16	-0.901258	0	0.906	5.80799e-12	T2 | TMZ	TOMM70A
MRP63	2.79513e-16	-0.920537	0	0.906	5.80799e-12	T2 | TMZ	MRP63
CSNK1E	2.79513e-16	-1.02335	0	0.906	5.80799e-12	T2 | TMZ	CSNK1E
PRR24	2.79513e-16	-1.09487	0	0.906	5.80799e-12	T2 | TMZ	PRR24
CBS	2.79513e-16	-1.12489	0	0.906	5.80799e-12	T2 | TMZ	CBS
ERBB2IP	2.79513e-16	-1.1649	0	0.906	5.80799e-12	T2 | TMZ	ERBB2IP
WBP5	2.79513e-16	-1.35344	0	0.906	5.80799e-12	T2 | TMZ	WBP5
B4GAT1	2.88061e-16	0.541378	0.805	0.031	5.98562e-12	T2 | TMZ	B4GAT1
SMIM10L1	3.16442e-16	0.619061	0.878	0.047	6.57534e-12	T2 | TMZ	SMIM10L1
TMEM94	3.94059e-16	0.648094	0.854	0.062	8.18815e-12	T2 | TMZ	TMEM94
KNOP1	4.54935e-16	0.524871	0.78	0.016	9.4531e-12	T2 | TMZ	KNOP1
MFSD14A	5.55468e-16	0.798071	0.878	0.047	1.15421e-11	T2 | TMZ	MFSD14A
PCNX4	5.55468e-16	0.757403	0.878	0.047	1.15421e-11	T2 | TMZ	PCNX4
TIGAR	6.04785e-16	0.885239	0.878	0.062	1.25668e-11	T2 | TMZ	TIGAR
CAPN15	6.4891e-16	0.60482	0.854	0.062	1.34837e-11	T2 | TMZ	CAPN15
NAXE	6.84183e-16	0.822524	0.878	0.062	1.42166e-11	T2 | TMZ	NAXE
KIAA0195	7.22391e-16	-0.607261	0	0.891	1.50106e-11	T2 | TMZ	KIAA0195
LOC100190986	7.22391e-16	-0.628607	0	0.891	1.50106e-11	T2 | TMZ	LOC100190986
C9orf123	7.22391e-16	-0.792685	0	0.891	1.50106e-11	T2 | TMZ	C9orf123
SLMO2	7.22391e-16	-0.828371	0	0.891	1.50106e-11	T2 | TMZ	SLMO2
NADKD1	7.22391e-16	-0.879636	0	0.891	1.50106e-11	T2 | TMZ	NADKD1
UTP11L	7.22391e-16	-0.918182	0	0.891	1.50106e-11	T2 | TMZ	UTP11L
ITFG3	7.22391e-16	-0.966514	0	0.891	1.50106e-11	T2 | TMZ	ITFG3
C12orf5	7.22391e-16	-0.967842	0	0.891	1.50106e-11	T2 | TMZ	C12orf5
KIAA1598	7.22391e-16	-0.982574	0	0.891	1.50106e-11	T2 | TMZ	KIAA1598
SC5DL	7.22391e-16	-1.02913	0	0.891	1.50106e-11	T2 | TMZ	SC5DL
GCN1	7.27991e-16	0.621199	0.829	0.062	1.51269e-11	T2 | TMZ	GCN1
UTP4	7.29806e-16	0.795224	0.829	0.047	1.51646e-11	T2 | TMZ	UTP4
GNAQ	7.88946e-16	1.68791	1	0.547	1.63935e-11	T2 | TMZ	GNAQ
CEBPZOS	8.77889e-16	0.580787	0.854	0.047	1.82416e-11	T2 | TMZ	CEBPZOS
CFAP36	1.05174e-15	0.722061	0.878	0.062	2.18542e-11	T2 | TMZ	CFAP36
LINC01158	1.06472e-15	0.761284	0.854	0.062	2.21238e-11	T2 | TMZ	LINC01158
ZNF667-AS1.1	1.0849e-15	0.696517	0.902	0.062	2.25432e-11	T2 | TMZ	ZNF667-AS1
GLIDR.1	1.30156e-15	0.712102	0.902	0.062	2.70452e-11	T2 | TMZ	GLIDR
MRPL57.1	1.56072e-15	0.876293	0.902	0.062	3.24301e-11	T2 | TMZ	MRPL57
LPHN3	1.83622e-15	-0.656827	0	0.875	3.81549e-11	T2 | TMZ	LPHN3
FAM108A1	1.83622e-15	-0.684818	0	0.875	3.81549e-11	T2 | TMZ	FAM108A1
FLJ45340	1.83622e-15	-0.706603	0	0.875	3.81549e-11	T2 | TMZ	FLJ45340
HIAT1	1.83622e-15	-0.813313	0	0.875	3.81549e-11	T2 | TMZ	HIAT1
GPAT4	1.85049e-15	0.667985	0.854	0.062	3.84514e-11	T2 | TMZ	GPAT4
THAP12	2.09093e-15	0.473445	0.756	0.016	4.34474e-11	T2 | TMZ	THAP12
MSI2.1	2.64224e-15	1.90663	1	0.578	5.49031e-11	T2 | TMZ	MSI2
AHCTF1	3.09288e-15	-1.19334	0.146	0.906	6.4267e-11	T2 | TMZ	AHCTF1
ADGRL3	3.20148e-15	0.751826	0.854	0.062	6.65235e-11	T2 | TMZ	ADGRL3
RFX3	3.39947e-15	0.904549	0.902	0.203	7.06376e-11	T2 | TMZ	RFX3
ADGRE5	4.07866e-15	0.595921	0.854	0.062	8.47505e-11	T2 | TMZ	ADGRE5
NELFE	4.39262e-15	0.594107	0.78	0.031	9.12743e-11	T2 | TMZ	NELFE
CCDC90A	4.59167e-15	-0.650283	0	0.859	9.54103e-11	T2 | TMZ	CCDC90A
WAPAL	4.59167e-15	-0.728654	0	0.859	9.54103e-11	T2 | TMZ	WAPAL
SF3B14	4.59167e-15	-0.783596	0	0.859	9.54103e-11	T2 | TMZ	SF3B14
C16orf80	4.59167e-15	-0.954224	0	0.859	9.54103e-11	T2 | TMZ	C16orf80
KLHDC5	4.59167e-15	-0.974743	0	0.859	9.54103e-11	T2 | TMZ	KLHDC5
UBE2E3	4.86524e-15	-1.12462	0.293	0.938	1.01095e-10	T2 | TMZ	UBE2E3
MICU2	4.91513e-15	0.705681	0.829	0.062	1.02131e-10	T2 | TMZ	MICU2
PRKAR2A.1	5.62458e-15	1.03217	1	0.391	1.16873e-10	T2 | TMZ	PRKAR2A
COPS9	6.78792e-15	0.525577	0.829	0.047	1.41046e-10	T2 | TMZ	COPS9
RSRP1	7.06801e-15	0.84893	0.829	0.062	1.46866e-10	T2 | TMZ	RSRP1
NT5C3A	7.50764e-15	0.591865	0.829	0.062	1.56001e-10	T2 | TMZ	NT5C3A
MFSD14B	7.54544e-15	0.550687	0.78	0.047	1.56787e-10	T2 | TMZ	MFSD14B
MAML2	7.89947e-15	0.889315	0.951	0.359	1.64143e-10	T2 | TMZ	MAML2
SLF2	8.02664e-15	0.482393	0.78	0.047	1.66786e-10	T2 | TMZ	SLF2
NCBP3	8.46919e-15	0.605488	0.829	0.062	1.75981e-10	T2 | TMZ	NCBP3
PLPP2.1	8.90425e-15	0.510033	0.854	0.062	1.85021e-10	T2 | TMZ	PLPP2
DPH7	1.05933e-14	0.461754	0.805	0.031	2.20118e-10	T2 | TMZ	DPH7
PGM5P2	1.12849e-14	-1.35429	0.244	0.922	2.34489e-10	T2 | TMZ	PGM5P2
FAM195B	1.12984e-14	-0.610696	0	0.844	2.34769e-10	T2 | TMZ	FAM195B
NT5C3	1.12984e-14	-0.626295	0	0.844	2.34769e-10	T2 | TMZ	NT5C3
C12orf23	1.12984e-14	-0.630745	0	0.844	2.34769e-10	T2 | TMZ	C12orf23
FAM178A	1.12984e-14	-0.661149	0	0.844	2.34769e-10	T2 | TMZ	FAM178A
HNRPLL	1.12984e-14	-0.663538	0	0.844	2.34769e-10	T2 | TMZ	HNRPLL
TMEM48	1.12984e-14	-0.666474	0	0.844	2.34769e-10	T2 | TMZ	TMEM48
CCDC104	1.12984e-14	-0.700962	0	0.844	2.34769e-10	T2 | TMZ	CCDC104
CIRH1A	1.12984e-14	-0.838175	0	0.844	2.34769e-10	T2 | TMZ	CIRH1A
LEPREL4	1.12984e-14	-0.856805	0	0.844	2.34769e-10	T2 | TMZ	LEPREL4
RAB7L1	1.12984e-14	-0.857105	0	0.844	2.34769e-10	T2 | TMZ	RAB7L1
FER	1.18376e-14	1.01045	0.951	0.391	2.45974e-10	T2 | TMZ	FER
NELFA	1.39636e-14	0.489002	0.78	0.047	2.90149e-10	T2 | TMZ	NELFA
NCBP2-AS2	1.80145e-14	0.5784	0.805	0.047	3.74324e-10	T2 | TMZ	NCBP2-AS2
ROR1-AS1.1	1.84336e-14	0.563548	0.829	0.062	3.83031e-10	T2 | TMZ	ROR1-AS1
LSM8.1	2.07587e-14	0.61898	0.829	0.062	4.31344e-10	T2 | TMZ	LSM8
GHET1	2.27488e-14	0.609097	0.78	0.047	4.72698e-10	T2 | TMZ	GHET1
GPATCH2L	2.32727e-14	0.873219	0.951	0.297	4.83583e-10	T2 | TMZ	GPATCH2L
PPP4R3A	2.41733e-14	0.641366	0.78	0.047	5.02298e-10	T2 | TMZ	PPP4R3A
SRGAP2C	2.43071e-14	-0.550014	0.024	0.844	5.05077e-10	T2 | TMZ	SRGAP2C
NELFB	2.49938e-14	0.575288	0.756	0.047	5.19347e-10	T2 | TMZ	NELFB
PCNX	2.73635e-14	-0.50027	0	0.828	5.68587e-10	T2 | TMZ	PCNX
B3GNT1	2.73635e-14	-0.508932	0	0.828	5.68587e-10	T2 | TMZ	B3GNT1
C17orf85	2.73635e-14	-0.53808	0	0.828	5.68587e-10	T2 | TMZ	C17orf85
MGC2752	2.73635e-14	-0.557714	0	0.828	5.68587e-10	T2 | TMZ	MGC2752
KIAA0947	2.73635e-14	-0.579815	0	0.828	5.68587e-10	T2 | TMZ	KIAA0947
LRRC37BP1	2.73635e-14	-0.580258	0	0.828	5.68587e-10	T2 | TMZ	LRRC37BP1
GCN1L1	2.73635e-14	-0.587484	0	0.828	5.68587e-10	T2 | TMZ	GCN1L1
NT5C3L	2.73635e-14	-0.627448	0	0.828	5.68587e-10	T2 | TMZ	NT5C3L
C1orf86	2.73635e-14	-0.639257	0	0.828	5.68587e-10	T2 | TMZ	C1orf86
SMCR7L	2.73635e-14	-0.693008	0	0.828	5.68587e-10	T2 | TMZ	SMCR7L
LPHN1	2.73635e-14	-0.703391	0	0.828	5.68587e-10	T2 | TMZ	LPHN1
FTSJ2	2.73635e-14	-0.713017	0	0.828	5.68587e-10	T2 | TMZ	FTSJ2
NAA38..1	2.73635e-14	-0.719364	0	0.828	5.68587e-10	T2 | TMZ	NAA38..1
APOA1BP	2.73635e-14	-0.807682	0	0.828	5.68587e-10	T2 | TMZ	APOA1BP
TMED4	2.74246e-14	0.812187	0.976	0.547	5.69855e-10	T2 | TMZ	TMED4
LIX1L.1	3.05746e-14	0.90701	0.976	0.375	6.3531e-10	T2 | TMZ	LIX1L
LINC00342	3.33964e-14	0.818344	0.805	0.062	6.93943e-10	T2 | TMZ	LINC00342
NAXD	3.60511e-14	0.430061	0.756	0.047	7.49105e-10	T2 | TMZ	NAXD
MMP24-AS1	4.0932e-14	0.467827	0.683	0	8.50525e-10	T2 | TMZ	MMP24-AS1
ADGRL1.1	5.35919e-14	0.569334	0.805	0.062	1.11359e-09	T2 | TMZ	ADGRL1
KMT2D.1	5.68408e-14	0.497911	0.805	0.062	1.1811e-09	T2 | TMZ	KMT2D
WDR85	6.5245e-14	-0.469339	0	0.812	1.35573e-09	T2 | TMZ	WDR85
MLL4	6.5245e-14	-0.498904	0	0.812	1.35573e-09	T2 | TMZ	MLL4
LOC152217	6.5245e-14	-0.570639	0	0.812	1.35573e-09	T2 | TMZ	LOC152217
RDBP	6.5245e-14	-0.578681	0	0.812	1.35573e-09	T2 | TMZ	RDBP
LOC642236	6.5245e-14	-0.584874	0	0.812	1.35573e-09	T2 | TMZ	LOC642236
NUPL1	6.5245e-14	-0.617446	0	0.812	1.35573e-09	T2 | TMZ	NUPL1
C16orf88	6.5245e-14	-0.626007	0	0.812	1.35573e-09	T2 | TMZ	C16orf88
C19orf6	6.5245e-14	-0.629975	0	0.812	1.35573e-09	T2 | TMZ	C19orf6
CSDA	6.5245e-14	-0.642623	0	0.812	1.35573e-09	T2 | TMZ	CSDA
RQCD1	6.5245e-14	-0.700652	0	0.812	1.35573e-09	T2 | TMZ	RQCD1
LINC00998.1	8.00436e-14	0.569153	0.829	0.062	1.66322e-09	T2 | TMZ	LINC00998
FAAP20	8.40196e-14	0.543683	0.756	0.047	1.74584e-09	T2 | TMZ	FAAP20
WAC-AS1	8.52696e-14	-0.93299	0.512	0.984	1.77182e-09	T2 | TMZ	WAC-AS1
PUM3	9.61132e-14	0.436753	0.78	0.047	1.99714e-09	T2 | TMZ	PUM3
PLPP5	1.10251e-13	0.47311	0.732	0.031	2.29091e-09	T2 | TMZ	PLPP5
RAB12	1.11769e-13	-1.11439	0.488	0.922	2.32244e-09	T2 | TMZ	RAB12
LOC100132249.1	1.27089e-13	0.569229	0.829	0.062	2.64078e-09	T2 | TMZ	LOC100132249
SMDT1	1.292e-13	0.539581	0.78	0.047	2.68466e-09	T2 | TMZ	SMDT1
LOC101926889	1.31325e-13	0.765194	0.732	0.047	2.7288e-09	T2 | TMZ	LOC101926889
LOC102724434	1.39459e-13	0.709585	0.732	0.047	2.89782e-09	T2 | TMZ	LOC102724434
ZBTB20	1.43889e-13	1.29042	1	0.969	2.98988e-09	T2 | TMZ	ZBTB20
LINC00368	1.44177e-13	0.50908	0.78	0.062	2.99586e-09	T2 | TMZ	LINC00368
WAPL	1.52842e-13	0.59302	0.78	0.062	3.1759e-09	T2 | TMZ	WAPL
C1orf63	1.53197e-13	-0.498704	0	0.797	3.18328e-09	T2 | TMZ	C1orf63
ZFYVE20	1.53197e-13	-0.507509	0	0.797	3.18328e-09	T2 | TMZ	ZFYVE20
MLL2	1.53197e-13	-0.569416	0	0.797	3.18328e-09	T2 | TMZ	MLL2
ZNF271	1.53197e-13	-0.662746	0	0.797	3.18328e-09	T2 | TMZ	ZNF271
CD97	1.53197e-13	-0.713973	0	0.797	3.18328e-09	T2 | TMZ	CD97
PVRL3	1.53197e-13	-0.743766	0	0.797	3.18328e-09	T2 | TMZ	PVRL3
GSTT1	1.53197e-13	-0.763528	0	0.797	3.18328e-09	T2 | TMZ	GSTT1
ABHD17B.1	1.71994e-13	0.479845	0.805	0.062	3.57386e-09	T2 | TMZ	ABHD17B
CENPBD1P1	1.73416e-13	0.510987	0.78	0.047	3.60342e-09	T2 | TMZ	CENPBD1P1
CNTNAP3	1.82353e-13	0.447966	0.756	0.047	3.78912e-09	T2 | TMZ	CNTNAP3
LINC01420	1.94128e-13	0.455804	0.707	0.031	4.03379e-09	T2 | TMZ	LINC01420
COLGALT1.1	2.25344e-13	0.620471	0.829	0.062	4.68242e-09	T2 | TMZ	COLGALT1
PSMA3-AS1.1	2.29369e-13	0.473291	0.805	0.062	4.76607e-09	T2 | TMZ	PSMA3-AS1
FLJ44635.1	2.37198e-13	0.582921	0.829	0.078	4.92875e-09	T2 | TMZ	FLJ44635
CNOT9.1	2.4292e-13	0.532217	0.805	0.062	5.04764e-09	T2 | TMZ	CNOT9
SHTN1.1	2.73069e-13	0.733893	0.78	0.062	5.6741e-09	T2 | TMZ	SHTN1
MT-RNR1	3.00564e-13	1.419	1	1	6.24541e-09	T2 | TMZ	MT-RNR1
SVBP	3.15521e-13	0.466321	0.707	0.031	6.55621e-09	T2 | TMZ	SVBP
PLPPR2.1	3.24624e-13	0.612004	0.78	0.062	6.74536e-09	T2 | TMZ	PLPPR2
COBRA1	3.54315e-13	-0.397745	0	0.781	7.3623e-09	T2 | TMZ	COBRA1
KIAA0020	3.54315e-13	-0.472692	0	0.781	7.3623e-09	T2 | TMZ	KIAA0020
SOLH	3.54315e-13	-0.506267	0	0.781	7.3623e-09	T2 | TMZ	SOLH
GPR125	3.54315e-13	-0.508343	0	0.781	7.3623e-09	T2 | TMZ	GPR125
MNF1	3.54315e-13	-0.521101	0	0.781	7.3623e-09	T2 | TMZ	MNF1
DKFZP686I15217	3.54315e-13	-0.543497	0	0.781	7.3623e-09	T2 | TMZ	DKFZP686I15217
C22orf32	3.54315e-13	-0.548908	0	0.781	7.3623e-09	T2 | TMZ	C22orf32
CCBL2	3.54315e-13	-0.615266	0	0.781	7.3623e-09	T2 | TMZ	CCBL2
SETD8	3.54315e-13	-0.615272	0	0.781	7.3623e-09	T2 | TMZ	SETD8
ABHD17A	5.14934e-13	0.474392	0.732	0.047	1.06998e-08	T2 | TMZ	ABHD17A
AGO1	5.56035e-13	0.396771	0.683	0.016	1.15539e-08	T2 | TMZ	AGO1
NUTM2B-AS1	6.55792e-13	0.493035	0.683	0.031	1.36267e-08	T2 | TMZ	NUTM2B-AS1
LOC101928936	6.88553e-13	0.555082	0.707	0.031	1.43074e-08	T2 | TMZ	LOC101928936
BRINP2	6.9655e-13	0.684981	0.683	0.031	1.44736e-08	T2 | TMZ	BRINP2
NBPF3	7.3778e-13	-0.50721	0.024	0.812	1.53303e-08	T2 | TMZ	NBPF3
ADGRB2	7.9511e-13	0.460887	0.707	0.047	1.65216e-08	T2 | TMZ	ADGRB2
LEPRE1	8.07371e-13	-0.445976	0	0.766	1.67764e-08	T2 | TMZ	LEPRE1
ATP5EP2	8.07371e-13	-0.487321	0	0.766	1.67764e-08	T2 | TMZ	ATP5EP2
C9orf89	8.07371e-13	-0.522813	0	0.766	1.67764e-08	T2 | TMZ	C9orf89
MYEOV2	8.07371e-13	-0.524014	0	0.766	1.67764e-08	T2 | TMZ	MYEOV2
HEATR2	8.07371e-13	-0.543476	0	0.766	1.67764e-08	T2 | TMZ	HEATR2
AGPAT6	8.07371e-13	-0.555998	0	0.766	1.67764e-08	T2 | TMZ	AGPAT6
LOC100129361	8.07371e-13	-0.615309	0	0.766	1.67764e-08	T2 | TMZ	LOC100129361
CARD19.1	8.09184e-13	0.571065	0.78	0.062	1.6814e-08	T2 | TMZ	CARD19
CRAMP1	8.34328e-13	0.483856	0.683	0.031	1.73365e-08	T2 | TMZ	CRAMP1
INAFM1	9.34219e-13	0.524155	0.756	0.047	1.94121e-08	T2 | TMZ	INAFM1
AQP7P3	1.08426e-12	-1.32797	0.024	0.781	2.25299e-08	T2 | TMZ	AQP7P3
LOC653602.1	1.13243e-12	0.579	0.756	0.062	2.35307e-08	T2 | TMZ	LOC653602
LOC101930085	1.2456e-12	0.551886	0.707	0.031	2.58824e-08	T2 | TMZ	LOC101930085
RBSN	1.26829e-12	0.451227	0.683	0.031	2.63539e-08	T2 | TMZ	RBSN
MOB1A	1.35867e-12	0.660512	1	0.531	2.82318e-08	T2 | TMZ	MOB1A
NNT-AS1.1	1.42036e-12	0.479987	0.756	0.062	2.95137e-08	T2 | TMZ	NNT-AS1
UQCC3	1.5664e-12	0.334745	0.659	0.016	3.25483e-08	T2 | TMZ	UQCC3
BORCS7.1	1.68072e-12	0.491364	0.78	0.062	3.49236e-08	T2 | TMZ	BORCS7
PXDN	1.73173e-12	-0.819571	0.171	0.859	3.59837e-08	T2 | TMZ	PXDN
TMEM263	1.74181e-12	0.458926	0.732	0.047	3.6193e-08	T2 | TMZ	TMEM263
C4orf52	1.81305e-12	-0.394318	0	0.75	3.76733e-08	T2 | TMZ	C4orf52
PRKRIR	1.81305e-12	-0.436063	0	0.75	3.76733e-08	T2 | TMZ	PRKRIR
CTSL1	1.81305e-12	-0.440923	0	0.75	3.76733e-08	T2 | TMZ	CTSL1
PILRB	1.81305e-12	-0.442447	0	0.75	3.76733e-08	T2 | TMZ	PILRB
KIAA0226	1.81305e-12	-0.443315	0	0.75	3.76733e-08	T2 | TMZ	KIAA0226
KIAA0317	1.81305e-12	-0.455095	0	0.75	3.76733e-08	T2 | TMZ	KIAA0317
CARKD	1.81305e-12	-0.490346	0	0.75	3.76733e-08	T2 | TMZ	CARKD
SUV420H1	1.81305e-12	-0.506229	0	0.75	3.76733e-08	T2 | TMZ	SUV420H1
SMEK2	1.81305e-12	-0.594451	0	0.75	3.76733e-08	T2 | TMZ	SMEK2
LOC100506421	1.81305e-12	-0.612665	0	0.75	3.76733e-08	T2 | TMZ	LOC100506421
LPPR2	1.81305e-12	-0.634181	0	0.75	3.76733e-08	T2 | TMZ	LPPR2
EFHA1	1.81305e-12	-0.691377	0	0.75	3.76733e-08	T2 | TMZ	EFHA1
ICE2	1.85413e-12	0.372751	0.732	0.062	3.85269e-08	T2 | TMZ	ICE2
LOC107133515.1	1.96234e-12	0.531284	0.732	0.062	4.07754e-08	T2 | TMZ	LOC107133515
BROX	1.9841e-12	0.59664	0.878	0.266	4.12276e-08	T2 | TMZ	BROX
PCNX1.1	2.46062e-12	0.580075	0.732	0.062	5.11293e-08	T2 | TMZ	PCNX1
LOC101928118	2.59131e-12	0.532976	0.659	0.031	5.38448e-08	T2 | TMZ	LOC101928118
OTUD6B-AS1	2.69608e-12	0.431268	0.707	0.047	5.60219e-08	T2 | TMZ	OTUD6B-AS1
SMIM20	3.08187e-12	0.352436	0.732	0.047	6.40381e-08	T2 | TMZ	SMIM20
LINC01314	3.28564e-12	0.406023	0.659	0.031	6.82724e-08	T2 | TMZ	LINC01314
IFT22	3.28564e-12	0.391308	0.659	0.031	6.82724e-08	T2 | TMZ	IFT22
PCNX2.1	3.6475e-12	0.509633	0.732	0.062	7.57914e-08	T2 | TMZ	PCNX2
STT3B.1	3.71568e-12	0.81895	0.976	0.75	7.72082e-08	T2 | TMZ	STT3B
AREL1	3.92315e-12	0.462772	0.659	0.031	8.15192e-08	T2 | TMZ	AREL1
WHSC2	4.01333e-12	-0.413467	0	0.734	8.3393e-08	T2 | TMZ	WHSC2
C11orf48	4.01333e-12	-0.465256	0	0.734	8.3393e-08	T2 | TMZ	C11orf48
BAI2	4.01333e-12	-0.548434	0	0.734	8.3393e-08	T2 | TMZ	BAI2
PCNXL4	4.01333e-12	-0.583695	0	0.734	8.3393e-08	T2 | TMZ	PCNXL4
ADAM12	4.96365e-12	1.07905	1	0.984	1.0314e-07	T2 | TMZ	ADAM12
UQCC2	5.26503e-12	0.42986	0.659	0.031	1.09402e-07	T2 | TMZ	UQCC2
ADGRA3.1	5.69862e-12	0.463008	0.732	0.062	1.18412e-07	T2 | TMZ	ADGRA3
PRELID3B.1	5.72597e-12	0.573261	0.756	0.062	1.1898e-07	T2 | TMZ	PRELID3B
FRG1HP	7.17208e-12	0.365015	0.585	0	1.49029e-07	T2 | TMZ	FRG1HP
VPS50	7.70538e-12	0.426095	0.61	0.016	1.6011e-07	T2 | TMZ	VPS50
JADE2	8.40012e-12	0.390809	0.659	0.031	1.74546e-07	T2 | TMZ	JADE2
LOC401397	8.75925e-12	-0.426959	0	0.719	1.82008e-07	T2 | TMZ	LOC401397
LOC100505876	8.75925e-12	-0.466883	0	0.719	1.82008e-07	T2 | TMZ	LOC100505876
UQCC	8.75925e-12	-0.476134	0	0.719	1.82008e-07	T2 | TMZ	UQCC
LOC100128252	8.75925e-12	-0.500626	0	0.719	1.82008e-07	T2 | TMZ	LOC100128252
BCYRN1..1	8.75925e-12	-0.507817	0	0.719	1.82008e-07	T2 | TMZ	BCYRN1..1
SREBF2	8.81907e-12	0.760266	0.976	0.781	1.83251e-07	T2 | TMZ	SREBF2
RUBCN.1	8.86831e-12	0.455127	0.732	0.062	1.84275e-07	T2 | TMZ	RUBCN
KMT5A	9.69259e-12	0.464326	0.683	0.047	2.01402e-07	T2 | TMZ	KMT5A
TRIM44	9.78913e-12	0.765994	1	0.875	2.03408e-07	T2 | TMZ	TRIM44
DNAJA1	1.13122e-11	0.861836	1	0.922	2.35056e-07	T2 | TMZ	DNAJA1
MAPK8	1.24875e-11	0.453987	0.683	0.078	2.59478e-07	T2 | TMZ	MAPK8
TMEM170A	1.32746e-11	0.452281	0.829	0.172	2.75833e-07	T2 | TMZ	TMEM170A
MIR4458HG	1.80015e-11	0.378192	0.683	0.047	3.74054e-07	T2 | TMZ	MIR4458HG
HRSP12	1.88539e-11	-0.335572	0	0.703	3.91765e-07	T2 | TMZ	HRSP12
KIAA1967	1.88539e-11	-0.346888	0	0.703	3.91765e-07	T2 | TMZ	KIAA1967
FAM105B	1.88539e-11	-0.351189	0	0.703	3.91765e-07	T2 | TMZ	FAM105B
RNMTL1	1.88539e-11	-0.360814	0	0.703	3.91765e-07	T2 | TMZ	RNMTL1
KIAA1731	1.88539e-11	-0.373511	0	0.703	3.91765e-07	T2 | TMZ	KIAA1731
NARG2	1.88539e-11	-0.37691	0	0.703	3.91765e-07	T2 | TMZ	NARG2
LOC100652772	1.88539e-11	-0.384193	0	0.703	3.91765e-07	T2 | TMZ	LOC100652772
C21orf33	1.88539e-11	-0.38807	0	0.703	3.91765e-07	T2 | TMZ	C21orf33
PINK1	1.88539e-11	-0.430225	0	0.703	3.91765e-07	T2 | TMZ	PINK1
RABL5	1.88539e-11	-0.430979	0	0.703	3.91765e-07	T2 | TMZ	RABL5
FAM108C1	1.88539e-11	-0.443242	0	0.703	3.91765e-07	T2 | TMZ	FAM108C1
LOC100216546	1.88539e-11	-0.464085	0	0.703	3.91765e-07	T2 | TMZ	LOC100216546
MGC21881	1.88539e-11	-0.492502	0	0.703	3.91765e-07	T2 | TMZ	MGC21881
EBLN3	1.9396e-11	0.434389	0.659	0.047	4.03029e-07	T2 | TMZ	EBLN3
ADAM17	2.10115e-11	0.561498	0.976	0.656	4.36598e-07	T2 | TMZ	ADAM17
ZNF542P	2.12836e-11	0.417116	0.683	0.047	4.42251e-07	T2 | TMZ	ZNF542P
YBX3	2.21922e-11	0.464461	0.61	0.031	4.61132e-07	T2 | TMZ	YBX3
UGDH-AS1	2.48995e-11	-1.06942	0.756	0.984	5.17386e-07	T2 | TMZ	UGDH-AS1
KMT2B	2.67636e-11	0.487333	0.634	0.031	5.5612e-07	T2 | TMZ	KMT2B
CEP162	2.94977e-11	0.322416	0.585	0.016	6.12932e-07	T2 | TMZ	CEP162
ARMT1	3.00184e-11	0.307104	0.634	0.031	6.23751e-07	T2 | TMZ	ARMT1
LOC100129434	3.04065e-11	0.398483	0.659	0.047	6.31816e-07	T2 | TMZ	LOC100129434
NEAT1	3.31833e-11	2.14	1	0.891	6.89516e-07	T2 | TMZ	NEAT1
MT-ATP8	3.34005e-11	0.754924	1	1	6.94028e-07	T2 | TMZ	MT-ATP8
NUP58.1	3.35722e-11	0.4133	0.683	0.062	6.97596e-07	T2 | TMZ	NUP58
QTRT2	3.50528e-11	0.399732	0.683	0.047	7.28362e-07	T2 | TMZ	QTRT2
CAV1	3.56619e-11	-1.23383	0.488	0.953	7.41018e-07	T2 | TMZ	CAV1
C6orf211	4.00326e-11	-0.324306	0	0.688	8.31837e-07	T2 | TMZ	C6orf211
EIF2C1	4.00326e-11	-0.367029	0	0.688	8.31837e-07	T2 | TMZ	EIF2C1
HNRNPU-AS1	4.00326e-11	-0.423518	0	0.688	8.31837e-07	T2 | TMZ	HNRNPU-AS1
HIATL1	4.00326e-11	-0.446335	0	0.688	8.31837e-07	T2 | TMZ	HIATL1
LINC00263	4.00326e-11	-0.479759	0	0.688	8.31837e-07	T2 | TMZ	LINC00263
FLJ31306	4.00326e-11	-0.486658	0	0.688	8.31837e-07	T2 | TMZ	FLJ31306
LOC102606465	4.01847e-11	0.361551	0.659	0.047	8.34998e-07	T2 | TMZ	LOC102606465
GTF3C4.1	4.41887e-11	0.520723	0.805	0.172	9.18198e-07	T2 | TMZ	GTF3C4
CXXC5	4.45597e-11	1.00245	0.976	0.984	9.25907e-07	T2 | TMZ	CXXC5
NDC1	4.79081e-11	0.448627	0.634	0.047	9.95482e-07	T2 | TMZ	NDC1
CCDC18-AS1	5.60302e-11	0.387227	0.659	0.047	1.16425e-06	T2 | TMZ	CCDC18-AS1
OLMALINC.1	5.77776e-11	0.333854	0.683	0.062	1.20056e-06	T2 | TMZ	OLMALINC
FRAS1	5.83229e-11	1.1368	0.976	0.422	1.21189e-06	T2 | TMZ	FRAS1
SVIL-AS1	6.00889e-11	0.318563	0.585	0.016	1.24859e-06	T2 | TMZ	SVIL-AS1
FEM1B.1	6.58889e-11	0.615371	0.805	0.219	1.36911e-06	T2 | TMZ	FEM1B
LINC00997	6.69755e-11	0.315396	0.634	0.047	1.39168e-06	T2 | TMZ	LINC00997
TRAPPC13	6.69755e-11	0.254719	0.634	0.047	1.39168e-06	T2 | TMZ	TRAPPC13
ZSCAN16-AS1	7.08049e-11	0.36042	0.634	0.047	1.47126e-06	T2 | TMZ	ZSCAN16-AS1
LOC100507507	8.36237e-11	0.398494	0.634	0.047	1.73762e-06	T2 | TMZ	LOC100507507
C11orf83	8.38704e-11	-0.32517	0	0.672	1.74274e-06	T2 | TMZ	C11orf83
PPAPDC1B	8.38704e-11	-0.354429	0	0.672	1.74274e-06	T2 | TMZ	PPAPDC1B
MIR99AHG	9.34026e-11	0.330506	0.634	0.047	1.94081e-06	T2 | TMZ	MIR99AHG
RIDA	9.87027e-11	0.364255	0.634	0.047	2.05094e-06	T2 | TMZ	RIDA
ICE1.1	1.19237e-10	0.517703	0.659	0.062	2.47762e-06	T2 | TMZ	ICE1
ATG101	1.27285e-10	0.354474	0.659	0.047	2.64486e-06	T2 | TMZ	ATG101
SMIM19	1.29939e-10	0.381671	0.634	0.047	2.69999e-06	T2 | TMZ	SMIM19
LINC01602	1.37031e-10	0.376008	0.585	0.031	2.84737e-06	T2 | TMZ	LINC01602
WLS	1.41701e-10	0.861238	1	0.953	2.94441e-06	T2 | TMZ	WLS
ADGRG6	1.53119e-10	0.435722	0.634	0.047	3.18166e-06	T2 | TMZ	ADGRG6
UQCC1.1	1.73345e-10	0.281784	0.659	0.062	3.60193e-06	T2 | TMZ	UQCC1
CYBASC3	1.73417e-10	-0.318701	0	0.656	3.60342e-06	T2 | TMZ	CYBASC3
ACN9	1.73417e-10	-0.324596	0	0.656	3.60342e-06	T2 | TMZ	ACN9
KIAA1737	1.73417e-10	-0.349591	0	0.656	3.60342e-06	T2 | TMZ	KIAA1737
C4orf27	1.73417e-10	-0.352111	0	0.656	3.60342e-06	T2 | TMZ	C4orf27
TMEM194A	1.73417e-10	-0.437555	0	0.656	3.60342e-06	T2 | TMZ	TMEM194A
LOC283070	1.73417e-10	-0.516876	0	0.656	3.60342e-06	T2 | TMZ	LOC283070
FAM108B1	1.73417e-10	-0.554607	0	0.656	3.60342e-06	T2 | TMZ	FAM108B1
SUSD6	1.7609e-10	0.313712	0.561	0.016	3.65897e-06	T2 | TMZ	SUSD6
GPALPP1	1.81994e-10	0.348128	0.585	0.031	3.78166e-06	T2 | TMZ	GPALPP1
ZIM2-AS1	1.95965e-10	0.472241	0.634	0.062	4.07197e-06	T2 | TMZ	ZIM2-AS1
HPF1.1	2.07185e-10	0.41005	0.683	0.062	4.3051e-06	T2 | TMZ	HPF1
ERCC6L2	2.10056e-10	0.601234	0.854	0.391	4.36476e-06	T2 | TMZ	ERCC6L2
P3H1.1	2.18143e-10	0.343467	0.659	0.047	4.53279e-06	T2 | TMZ	P3H1
MTRNR2L1.1	2.5815e-10	-0.916848	1	1	5.3641e-06	T2 | TMZ	MTRNR2L1
LOC101928000.1	2.64809e-10	0.432002	0.659	0.062	5.50246e-06	T2 | TMZ	LOC101928000
TRIO	2.68787e-10	0.859284	0.976	0.938	5.58514e-06	T2 | TMZ	TRIO
LOC100420587	2.85482e-10	0.321938	0.585	0.031	5.93203e-06	T2 | TMZ	LOC100420587
SPRY4-IT1	2.96705e-10	0.356865	0.561	0.016	6.16522e-06	T2 | TMZ	SPRY4-IT1
CCDC186	2.96705e-10	0.321888	0.561	0.016	6.16522e-06	T2 | TMZ	CCDC186
NR2F1	3.05526e-10	1.02302	0.951	0.766	6.34852e-06	T2 | TMZ	NR2F1
ADAM10	3.07688e-10	0.610939	0.878	0.469	6.39344e-06	T2 | TMZ	ADAM10
C11orf72	3.13398e-10	0.401625	0.61	0.047	6.51209e-06	T2 | TMZ	C11orf72
OSER1	3.14291e-10	0.281934	0.561	0.016	6.53065e-06	T2 | TMZ	OSER1
C8orf40	3.53967e-10	-0.26299	0	0.641	7.35508e-06	T2 | TMZ	C8orf40
MTERFD2	3.53967e-10	-0.272737	0	0.641	7.35508e-06	T2 | TMZ	MTERFD2
ERO1L	3.53967e-10	-0.309119	0	0.641	7.35508e-06	T2 | TMZ	ERO1L
C3orf37	3.53967e-10	-0.310555	0	0.641	7.35508e-06	T2 | TMZ	C3orf37
LOC100131564	3.53967e-10	-0.343367	0	0.641	7.35508e-06	T2 | TMZ	LOC100131564
SETD5-AS1	3.53967e-10	-0.361403	0	0.641	7.35508e-06	T2 | TMZ	SETD5-AS1
CRAMP1L	3.53967e-10	-0.423137	0	0.641	7.35508e-06	T2 | TMZ	CRAMP1L
QTRTD1	3.53967e-10	-0.454324	0	0.641	7.35508e-06	T2 | TMZ	QTRTD1
RGS3	3.59083e-10	-1.26423	0.488	0.953	7.4614e-06	T2 | TMZ	RGS3
MAB21L3	3.77062e-10	-0.86003	0.878	1	7.83497e-06	T2 | TMZ	MAB21L3
LINC01551	4.57814e-10	0.387778	0.61	0.047	9.51292e-06	T2 | TMZ	LINC01551
EDRF1	4.71085e-10	0.3083	0.585	0.031	9.78867e-06	T2 | TMZ	EDRF1
KCNQ1OT1	4.86171e-10	-1.10306	1	1	1.01022e-05	T2 | TMZ	KCNQ1OT1
SPARC	7.07557e-10	-1.08801	1	1	1.47023e-05	T2 | TMZ	SPARC
BEX4	7.13097e-10	-0.611904	0.122	0.75	1.48174e-05	T2 | TMZ	BEX4
DOM3Z	7.13392e-10	-0.298817	0	0.625	1.48236e-05	T2 | TMZ	DOM3Z
C12orf44	7.13392e-10	-0.311285	0	0.625	1.48236e-05	T2 | TMZ	C12orf44
KIAA2018	7.13392e-10	-0.31365	0	0.625	1.48236e-05	T2 | TMZ	KIAA2018
FLJ42709	7.13392e-10	-0.330244	0	0.625	1.48236e-05	T2 | TMZ	FLJ42709
NELF	7.13392e-10	-0.376	0	0.625	1.48236e-05	T2 | TMZ	NELF
KYAT1	7.23181e-10	0.295425	0.561	0.031	1.5027e-05	T2 | TMZ	KYAT1
MFSD12	8.59388e-10	-0.370275	0.073	0.688	1.78572e-05	T2 | TMZ	MFSD12
PRELID3A	8.78142e-10	0.304718	0.488	0	1.82469e-05	T2 | TMZ	PRELID3A
SLC25A37	8.9377e-10	0.792277	0.976	0.781	1.85717e-05	T2 | TMZ	SLC25A37
CCAR2.1	9.03739e-10	0.404768	0.634	0.062	1.87788e-05	T2 | TMZ	CCAR2
ZNF316	9.22875e-10	0.328598	0.585	0.047	1.91764e-05	T2 | TMZ	ZNF316
MRM3	9.51741e-10	0.283843	0.537	0.016	1.97762e-05	T2 | TMZ	MRM3
GPATCH11	9.53793e-10	0.333175	0.561	0.031	1.98189e-05	T2 | TMZ	GPATCH11
B3GLCT	9.6701e-10	0.299892	0.61	0.047	2.00935e-05	T2 | TMZ	B3GLCT
TCF4	9.84874e-10	0.719293	1	1	2.04647e-05	T2 | TMZ	TCF4
ERO1A	1.01968e-09	0.398743	0.61	0.062	2.1188e-05	T2 | TMZ	ERO1A
FAAP100	1.0717e-09	0.254858	0.512	0.016	2.22688e-05	T2 | TMZ	FAAP100
PHYKPL.1	1.13175e-09	0.309808	0.61	0.062	2.35166e-05	T2 | TMZ	PHYKPL
RIC1	1.13536e-09	0.337255	0.512	0.016	2.35917e-05	T2 | TMZ	RIC1
KIAA1161	1.26761e-09	0.407198	0.732	0.172	2.63398e-05	T2 | TMZ	KIAA1161
PLAC9	1.32585e-09	0.52499	0.732	0.188	2.75499e-05	T2 | TMZ	PLAC9
LOC388796	1.42e-09	-0.287488	0	0.609	2.95062e-05	T2 | TMZ	LOC388796
GTDC2	1.42e-09	-0.297331	0	0.609	2.95062e-05	T2 | TMZ	GTDC2
NDNL2	1.42e-09	-0.300075	0	0.609	2.95062e-05	T2 | TMZ	NDNL2
CCDC23	1.42e-09	-0.303846	0	0.609	2.95062e-05	T2 | TMZ	CCDC23
LOC100506710	1.42e-09	-0.322622	0	0.609	2.95062e-05	T2 | TMZ	LOC100506710
NGFR	1.42e-09	-0.449293	0	0.609	2.95062e-05	T2 | TMZ	NGFR
AES	1.42358e-09	-0.770164	0.951	0.984	2.95806e-05	T2 | TMZ	AES
EMSY	1.56228e-09	0.311955	0.561	0.031	3.24627e-05	T2 | TMZ	EMSY
TRIM52-AS1	1.64971e-09	0.293731	0.561	0.031	3.42793e-05	T2 | TMZ	TRIM52-AS1
SRSF9	2.08156e-09	-0.585156	0.585	0.953	4.32528e-05	T2 | TMZ	SRSF9
FAM71F2	2.24523e-09	0.292871	0.537	0.031	4.66536e-05	T2 | TMZ	FAM71F2
CIPC	2.39742e-09	0.300896	0.585	0.047	4.98159e-05	T2 | TMZ	CIPC
USF3	2.41004e-09	0.333521	0.561	0.031	5.00782e-05	T2 | TMZ	USF3
RNASEH1-AS1	2.50499e-09	0.336358	0.537	0.031	5.20511e-05	T2 | TMZ	RNASEH1-AS1
CMTR1	2.52463e-09	0.259835	0.512	0.016	5.24592e-05	T2 | TMZ	CMTR1
NEMP1	2.64562e-09	0.273629	0.537	0.031	5.49733e-05	T2 | TMZ	NEMP1
FAM195A	2.7922e-09	-0.305566	0	0.594	5.80191e-05	T2 | TMZ	FAM195A
PVRL2	2.7922e-09	-0.307144	0	0.594	5.80191e-05	T2 | TMZ	PVRL2
C10orf32	2.7922e-09	-0.357834	0	0.594	5.80191e-05	T2 | TMZ	C10orf32
ZNF542	2.7922e-09	-0.389157	0	0.594	5.80191e-05	T2 | TMZ	ZNF542
CEP126	2.95032e-09	0.298628	0.537	0.031	6.13046e-05	T2 | TMZ	CEP126
PTK2	3.19289e-09	0.671389	1	0.984	6.63451e-05	T2 | TMZ	PTK2
LOC101927973	3.29117e-09	0.265173	0.561	0.047	6.83873e-05	T2 | TMZ	LOC101927973
PMS2	3.36272e-09	0.376312	0.683	0.156	6.9874e-05	T2 | TMZ	PMS2
NREP	3.59738e-09	0.75724	1	0.953	7.47501e-05	T2 | TMZ	NREP
FAM98B	3.62587e-09	0.416213	0.78	0.297	7.53419e-05	T2 | TMZ	FAM98B
EFL1	3.96033e-09	0.26513	0.488	0.016	8.22918e-05	T2 | TMZ	EFL1
DPF3.1	4.01981e-09	0.353869	0.659	0.109	8.35276e-05	T2 | TMZ	DPF3
LINC00909	4.06077e-09	0.299872	0.561	0.047	8.43787e-05	T2 | TMZ	LINC00909
ERVW-1	4.18316e-09	0.272072	0.512	0.031	8.69219e-05	T2 | TMZ	ERVW-1
PPP4R2	4.76308e-09	0.567463	0.902	0.547	9.8972e-05	T2 | TMZ	PPP4R2
AMER2	4.89249e-09	0.714496	0.854	0.375	0.000101661	T2 | TMZ	AMER2
ANKRD42	5.04864e-09	0.310007	0.61	0.094	0.000104906	T2 | TMZ	ANKRD42
MLC1	5.0867e-09	-0.746336	0.146	0.734	0.000105697	T2 | TMZ	MLC1
TKFC	5.25686e-09	0.274057	0.488	0.016	0.000109232	T2 | TMZ	TKFC
CEP295	5.34358e-09	0.284956	0.537	0.031	0.000111034	T2 | TMZ	CEP295
NTAN1	5.37031e-09	-0.432551	0.317	0.812	0.00011159	T2 | TMZ	NTAN1
C20orf111	5.42501e-09	-0.27759	0	0.578	0.000112726	T2 | TMZ	C20orf111
LOC100505738	5.42501e-09	-0.278665	0	0.578	0.000112726	T2 | TMZ	LOC100505738
KIAA0146	5.42501e-09	-0.279737	0	0.578	0.000112726	T2 | TMZ	KIAA0146
CCDC132	5.42501e-09	-0.292174	0	0.578	0.000112726	T2 | TMZ	CCDC132
C12orf52	5.42501e-09	-0.306583	0	0.578	0.000112726	T2 | TMZ	C12orf52
LOC401321	5.42501e-09	-0.335171	0	0.578	0.000112726	T2 | TMZ	LOC401321
PHF17	5.42501e-09	-0.387447	0	0.578	0.000112726	T2 | TMZ	PHF17
NSMF	5.49634e-09	0.3162	0.512	0.031	0.000114209	T2 | TMZ	NSMF
LINC01087	5.55315e-09	0.324429	0.561	0.047	0.000115389	T2 | TMZ	LINC01087
MGP	5.72334e-09	0.956068	1	0.859	0.000118925	T2 | TMZ	MGP
FAM234B	5.88386e-09	0.306081	0.488	0.016	0.000122261	T2 | TMZ	FAM234B
C1orf226	6.50648e-09	0.645284	1	0.953	0.000135198	T2 | TMZ	C1orf226
LINC00936	6.58338e-09	0.265129	0.488	0.016	0.000136796	T2 | TMZ	LINC00936
GADD45G	6.64237e-09	0.434859	0.61	0.109	0.000138022	T2 | TMZ	GADD45G
KIRREL	6.80927e-09	0.425094	0.78	0.281	0.00014149	T2 | TMZ	KIRREL
NSMCE3.1	6.87117e-09	0.281072	0.585	0.062	0.000142776	T2 | TMZ	NSMCE3
GNA11	7.03639e-09	0.521807	1	0.953	0.000146209	T2 | TMZ	GNA11
LOC105371743	7.19351e-09	0.283051	0.561	0.047	0.000149474	T2 | TMZ	LOC105371743
ANKS1B	7.96974e-09	-0.914007	0.024	0.594	0.000165603	T2 | TMZ	ANKS1B
GATB	8.82136e-09	0.289444	0.537	0.047	0.000183299	T2 | TMZ	GATB
LOC101929415	8.93927e-09	0.276683	0.512	0.031	0.000185749	T2 | TMZ	LOC101929415
SDHAF3	9.30138e-09	0.257648	0.561	0.047	0.000193273	T2 | TMZ	SDHAF3
DXO	9.37266e-09	0.302341	0.561	0.062	0.000194754	T2 | TMZ	DXO
ATE1	9.78834e-09	0.492518	0.756	0.312	0.000203392	T2 | TMZ	ATE1
LOC100506054	1.04172e-08	-0.261346	0	0.562	0.00021646	T2 | TMZ	LOC100506054
LOC100505687	1.04172e-08	-0.278571	0	0.562	0.00021646	T2 | TMZ	LOC100505687
LOC100132352	1.04172e-08	-0.282367	0	0.562	0.00021646	T2 | TMZ	LOC100132352
GPR123	1.04172e-08	-0.323536	0	0.562	0.00021646	T2 | TMZ	GPR123
GPR126	1.04172e-08	-0.335621	0	0.562	0.00021646	T2 | TMZ	GPR126
LOC202781	1.04172e-08	-0.373255	0	0.562	0.00021646	T2 | TMZ	LOC202781
LRRN3	1.10749e-08	-2.07101	0.22	0.703	0.000230125	T2 | TMZ	LRRN3
CDH2.1	1.16613e-08	0.543915	1	1	0.00024231	T2 | TMZ	CDH2
POMGNT2	1.20684e-08	0.312685	0.463	0.016	0.00025077	T2 | TMZ	POMGNT2
LINC00506.1	1.24999e-08	0.254343	0.585	0.062	0.000259736	T2 | TMZ	LINC00506
HMCES	1.26745e-08	0.308554	0.537	0.047	0.000263362	T2 | TMZ	HMCES
CCND2	1.30889e-08	0.86684	1	1	0.000271974	T2 | TMZ	CCND2
SPATA33	1.32456e-08	0.269204	0.488	0.031	0.000275229	T2 | TMZ	SPATA33
POU3F1	1.32772e-08	0.611288	0.878	0.422	0.000275888	T2 | TMZ	POU3F1
SNHG18	1.42798e-08	0.284783	0.463	0.016	0.00029672	T2 | TMZ	SNHG18
AK6.1	1.47473e-08	0.335225	0.61	0.062	0.000306435	T2 | TMZ	AK6
DNM1	1.51497e-08	0.717874	0.951	0.906	0.000314796	T2 | TMZ	DNM1
INAFM2	1.5565e-08	0.26685	0.537	0.047	0.000323425	T2 | TMZ	INAFM2
VCP	1.77767e-08	0.624931	0.976	1	0.000369382	T2 | TMZ	VCP
FAM69C	1.90875e-08	0.541689	0.707	0.219	0.000396618	T2 | TMZ	FAM69C
CENPC	1.92917e-08	0.28722	0.488	0.031	0.000400861	T2 | TMZ	CENPC
KIAA0247	1.97743e-08	-0.256584	0	0.547	0.00041089	T2 | TMZ	KIAA0247
PET112	1.97743e-08	-0.26182	0	0.547	0.00041089	T2 | TMZ	PET112
C5orf44	1.97743e-08	-0.291433	0	0.547	0.00041089	T2 | TMZ	C5orf44
LOC100128822	1.97743e-08	-0.298853	0	0.547	0.00041089	T2 | TMZ	LOC100128822
C14orf23	1.97743e-08	-0.300303	0	0.547	0.00041089	T2 | TMZ	C14orf23
PCNXL2	1.97743e-08	-0.309452	0	0.547	0.00041089	T2 | TMZ	PCNXL2
LOC550643	1.97743e-08	-0.314223	0	0.547	0.00041089	T2 | TMZ	LOC550643
C10orf137	1.97743e-08	-0.340093	0	0.547	0.00041089	T2 | TMZ	C10orf137
SGOL2	1.97743e-08	-0.686501	0	0.547	0.00041089	T2 | TMZ	SGOL2
ARL17A	1.99033e-08	0.262926	0.512	0.047	0.00041357	T2 | TMZ	ARL17A
RITA1	2.0088e-08	0.287611	0.537	0.047	0.000417409	T2 | TMZ	RITA1
THY1	2.03012e-08	-0.632712	0.683	0.984	0.000421839	T2 | TMZ	THY1
OTULIN	2.20649e-08	0.342033	0.512	0.047	0.000458486	T2 | TMZ	OTULIN
PKIA	2.35039e-08	-0.356144	0.049	0.594	0.000488387	T2 | TMZ	PKIA
SNAI1	2.49268e-08	0.497599	0.756	0.359	0.000517954	T2 | TMZ	SNAI1
CNN2	2.52003e-08	-0.518828	0.268	0.781	0.000523637	T2 | TMZ	CNN2
VKORC1L1	2.52556e-08	0.517897	0.927	0.656	0.000524786	T2 | TMZ	VKORC1L1
DDIAS	2.60445e-08	0.335927	0.415	0	0.000541179	T2 | TMZ	DDIAS
ADGRB3	2.62822e-08	0.260659	0.463	0.016	0.000546117	T2 | TMZ	ADGRB3
LOC101926898	2.65421e-08	0.312297	0.488	0.031	0.000551519	T2 | TMZ	LOC101926898
PYY2	2.67549e-08	0.376834	0.683	0.188	0.00055594	T2 | TMZ	PYY2
SRPX	2.69617e-08	0.659056	1	1	0.000560238	T2 | TMZ	SRPX
INSM1	2.85053e-08	-0.524409	0.122	0.672	0.000592311	T2 | TMZ	INSM1
ZNF570	3.07197e-08	0.328843	0.659	0.156	0.000638324	T2 | TMZ	ZNF570
MEOX2-AS1	3.1098e-08	0.264268	0.488	0.031	0.000646186	T2 | TMZ	MEOX2-AS1
ANXA1	3.18827e-08	-1.06418	0.537	0.922	0.000662492	T2 | TMZ	ANXA1
MTURN	3.45475e-08	0.269444	0.488	0.031	0.000717863	T2 | TMZ	MTURN
YWHAEP7	3.60989e-08	0.252467	0.537	0.062	0.0007501	T2 | TMZ	YWHAEP7
TXLNG2P	3.71147e-08	-0.257505	0	0.531	0.000771206	T2 | TMZ	TXLNG2P
HDHD1	3.71147e-08	-0.26636	0	0.531	0.000771206	T2 | TMZ	HDHD1
CSRP2BP	3.71147e-08	-0.267042	0	0.531	0.000771206	T2 | TMZ	CSRP2BP
C2orf29	3.71147e-08	-0.270531	0	0.531	0.000771206	T2 | TMZ	C2orf29
MTERFD1	3.71147e-08	-0.27733	0	0.531	0.000771206	T2 | TMZ	MTERFD1
KIAA1432	3.71147e-08	-0.295386	0	0.531	0.000771206	T2 | TMZ	KIAA1432
FAM5B	3.71147e-08	-0.491716	0	0.531	0.000771206	T2 | TMZ	FAM5B
FAM63B	3.80634e-08	0.651684	0.976	0.812	0.00079092	T2 | TMZ	FAM63B
NBPF10	3.82374e-08	-0.286832	0.024	0.562	0.000794536	T2 | TMZ	NBPF10
AGO2	3.8687e-08	0.263131	0.512	0.047	0.000803877	T2 | TMZ	AGO2
RAB27B	4.35219e-08	-0.60874	0.293	0.812	0.000904342	T2 | TMZ	RAB27B
PPP1CB	4.5477e-08	-0.643027	0.976	1	0.000944967	T2 | TMZ	PPP1CB
LDLRAD3	4.60559e-08	0.578516	0.732	0.359	0.000956995	T2 | TMZ	LDLRAD3
PIAS2	4.77528e-08	0.582297	0.976	0.891	0.000992256	T2 | TMZ	PIAS2
RPS14P3.1	5.34015e-08	0.268826	0.537	0.062	0.00110963	T2 | TMZ	RPS14P3
ZNF736	5.38329e-08	0.252324	0.537	0.078	0.00111859	T2 | TMZ	ZNF736
PSMD12	5.4699e-08	0.467198	1	0.969	0.00113659	T2 | TMZ	PSMD12
PXYLP1	6.26649e-08	0.323236	0.463	0.031	0.00130211	T2 | TMZ	PXYLP1
ACTB	6.57326e-08	-0.817967	1	1	0.00136586	T2 | TMZ	ACTB
CENPC1	6.88943e-08	-0.25525	0	0.516	0.00143156	T2 | TMZ	CENPC1
ANKRD32	6.88943e-08	-0.327006	0	0.516	0.00143156	T2 | TMZ	ANKRD32
TLE2	6.88943e-08	-0.33871	0	0.516	0.00143156	T2 | TMZ	TLE2
ASCL1	6.88943e-08	-0.360692	0	0.516	0.00143156	T2 | TMZ	ASCL1
SGOL1	6.88943e-08	-0.442783	0	0.516	0.00143156	T2 | TMZ	SGOL1
MLF1IP	6.88943e-08	-0.531917	0	0.516	0.00143156	T2 | TMZ	MLF1IP
MEX3C	7.83928e-08	0.438408	1	0.875	0.00162892	T2 | TMZ	MEX3C
TWF2	7.94153e-08	0.656045	0.902	0.75	0.00165017	T2 | TMZ	TWF2
ADGRV1	8.14067e-08	0.306808	0.488	0.047	0.00169155	T2 | TMZ	ADGRV1
TMSB4X	8.18277e-08	-0.960041	1	1	0.0017003	T2 | TMZ	TMSB4X
DDX52	8.87379e-08	0.518457	0.951	0.828	0.00184388	T2 | TMZ	DDX52
IFITM3	9.14577e-08	-0.943278	0.561	0.859	0.0019004	T2 | TMZ	IFITM3
JAM2	9.24072e-08	-0.344404	0.049	0.578	0.00192013	T2 | TMZ	JAM2
SYTL2	1.00382e-07	-0.467816	0.317	0.781	0.00208583	T2 | TMZ	SYTL2
STARD4	1.01e-07	0.370812	0.829	0.375	0.00209867	T2 | TMZ	STARD4
FLRT3	1.05818e-07	0.469876	0.756	0.281	0.00219879	T2 | TMZ	FLRT3
ELK3	1.07311e-07	0.357138	0.732	0.281	0.00222982	T2 | TMZ	ELK3
CRYAB	1.08006e-07	-0.536116	0.537	0.922	0.00224426	T2 | TMZ	CRYAB
TGFB2	1.19424e-07	-0.76143	0.098	0.672	0.00248152	T2 | TMZ	TGFB2
MID1	1.24828e-07	-0.49258	0.268	0.766	0.00259379	T2 | TMZ	MID1
LOC646719	1.26507e-07	-0.26233	0	0.5	0.00262868	T2 | TMZ	LOC646719
C11orf82	1.26507e-07	-0.403027	0	0.5	0.00262868	T2 | TMZ	C11orf82
CTGF	1.26507e-07	-0.906298	0	0.5	0.00262868	T2 | TMZ	CTGF
PPP2R5E	1.35512e-07	0.514365	1	0.938	0.0028158	T2 | TMZ	PPP2R5E
CYTL1	1.54572e-07	0.563837	0.927	0.562	0.00321186	T2 | TMZ	CYTL1
GRN	1.56434e-07	0.667041	1	1	0.00325054	T2 | TMZ	GRN
POLG2	1.67199e-07	0.419549	0.829	0.578	0.00347423	T2 | TMZ	POLG2
TSPAN14	1.89689e-07	0.511449	0.976	0.922	0.00394155	T2 | TMZ	TSPAN14
ACADSB	1.93156e-07	-0.326049	0.39	0.859	0.00401358	T2 | TMZ	ACADSB
NIPBL-AS1	1.96356e-07	0.275507	0.463	0.047	0.00408009	T2 | TMZ	NIPBL-AS1
HPCAL1	1.97478e-07	-0.547966	0.732	0.953	0.00410339	T2 | TMZ	HPCAL1
RBM8A	2.07215e-07	0.656562	0.951	0.938	0.00430573	T2 | TMZ	RBM8A
GRB10	2.0774e-07	0.875327	1	1	0.00431664	T2 | TMZ	GRB10
MT-TS2	2.13442e-07	-0.310189	0.22	0.766	0.00443511	T2 | TMZ	MT-TS2
MEST	2.23567e-07	-0.750672	0.195	0.703	0.0046455	T2 | TMZ	MEST
MKI67	2.24373e-07	-1.31553	0.293	0.812	0.00466224	T2 | TMZ	MKI67
KIAA1009	2.29843e-07	-0.277168	0	0.484	0.00477592	T2 | TMZ	KIAA1009
FAM5C	2.29843e-07	-0.335438	0	0.484	0.00477592	T2 | TMZ	FAM5C
LSMEM1	2.64182e-07	0.315028	0.463	0.047	0.00548945	T2 | TMZ	LSMEM1
HIPK3	2.64685e-07	0.419281	0.732	0.344	0.00549988	T2 | TMZ	HIPK3
CDC42BPA	2.74747e-07	-0.647375	0.902	0.984	0.00570897	T2 | TMZ	CDC42BPA
CD44	2.74942e-07	-1.11642	0.902	1	0.00571301	T2 | TMZ	CD44
CDK6	2.84918e-07	-0.926644	0.976	1	0.00592032	T2 | TMZ	CDK6
KIF21A	2.95035e-07	0.640009	1	1	0.00613054	T2 | TMZ	KIF21A
SLC1A2	3.14438e-07	-0.878658	0.39	0.875	0.0065337	T2 | TMZ	SLC1A2
ELOVL2	3.25858e-07	-0.613718	0.317	0.75	0.00677101	T2 | TMZ	ELOVL2
ATP1B2	3.37078e-07	-0.914693	0.39	0.812	0.00700414	T2 | TMZ	ATP1B2
C1orf61	3.3776e-07	0.756249	1	0.891	0.00701831	T2 | TMZ	C1orf61
ZNF117	3.62196e-07	0.569556	0.902	0.734	0.00752607	T2 | TMZ	ZNF117
NUCKS1	3.63425e-07	-0.912264	1	1	0.0075516	T2 | TMZ	NUCKS1
EGR1	3.66828e-07	-1.11712	0.78	0.938	0.00762231	T2 | TMZ	EGR1
PRMT5	3.75327e-07	-0.479738	0.341	0.812	0.00779892	T2 | TMZ	PRMT5
GMCL1	3.88207e-07	0.275623	0.659	0.25	0.00806656	T2 | TMZ	GMCL1
PHF15	4.13273e-07	-0.287083	0	0.469	0.0085874	T2 | TMZ	PHF15
SOGA2	4.13273e-07	-0.310423	0	0.469	0.0085874	T2 | TMZ	SOGA2
PRKCDBP	4.13273e-07	-0.790901	0	0.469	0.0085874	T2 | TMZ	PRKCDBP
APBB2	5.34124e-07	-0.437134	0.366	0.797	0.0110986	T2 | TMZ	APBB2
TXN	5.48955e-07	0.557321	1	1	0.0114067	T2 | TMZ	TXN
ADAM19	5.79055e-07	0.820458	0.976	0.844	0.0120322	T2 | TMZ	ADAM19
RSPRY1	7.19854e-07	0.434681	0.927	0.719	0.0149578	T2 | TMZ	RSPRY1
SLC25A18	7.35572e-07	-0.272065	0	0.453	0.0152844	T2 | TMZ	SLC25A18
SRRM1.1	7.81861e-07	-0.535991	0.878	0.984	0.0162463	T2 | TMZ	SRRM1
ZNF461	8.23984e-07	0.329788	0.707	0.328	0.0171216	T2 | TMZ	ZNF461
IQGAP1	8.24231e-07	-0.49816	0.976	1	0.0171267	T2 | TMZ	IQGAP1
MCTP1	9.31237e-07	0.295713	0.463	0.062	0.0193502	T2 | TMZ	MCTP1
RIMKLB	9.62356e-07	0.311489	0.707	0.266	0.0199968	T2 | TMZ	RIMKLB
MEOX2	1.00495e-06	0.526161	0.927	0.812	0.0208819	T2 | TMZ	MEOX2
CSRP1	1.03952e-06	-0.536652	0.585	0.953	0.0216002	T2 | TMZ	CSRP1
SERPINE1	1.10159e-06	-1.19846	0.561	0.859	0.02289	T2 | TMZ	SERPINE1
CACNA1A	1.10551e-06	-0.519837	0.049	0.5	0.0229715	T2 | TMZ	CACNA1A
BTG3	1.13915e-06	-0.642409	0.805	0.969	0.0236704	T2 | TMZ	BTG3
AVL9	1.30733e-06	0.382143	0.707	0.312	0.027165	T2 | TMZ	AVL9
ZNF827	1.38051e-06	0.561793	0.854	0.609	0.0286856	T2 | TMZ	ZNF827
BUB1B	1.43902e-06	-0.535247	0.122	0.641	0.0299015	T2 | TMZ	BUB1B
BCL6	1.49526e-06	-0.625112	0.439	0.891	0.03107	T2 | TMZ	BCL6
ARMCX3	1.49617e-06	0.493275	1	0.906	0.0310888	T2 | TMZ	ARMCX3
SIPA1L2	1.49757e-06	0.521792	0.976	0.938	0.0311179	T2 | TMZ	SIPA1L2
HTR2A	1.51959e-06	0.399082	0.585	0.156	0.0315755	T2 | TMZ	HTR2A
EBF1	1.7097e-06	0.491628	0.805	0.359	0.0355259	T2 | TMZ	EBF1
SLC35F1	1.71442e-06	-0.541831	0.659	0.891	0.0356239	T2 | TMZ	SLC35F1
ODF2L	1.73545e-06	-0.479585	0.561	0.875	0.0360608	T2 | TMZ	ODF2L
MEG3.1	1.76635e-06	0.824222	1	1	0.036703	T2 | TMZ	MEG3
WDR48	1.78713e-06	0.363142	0.805	0.469	0.0371348	T2 | TMZ	WDR48
SGO2	1.8426e-06	0.323439	0.317	0	0.0382874	T2 | TMZ	SGO2
MAFG	1.88427e-06	0.540653	1	0.938	0.0391533	T2 | TMZ	MAFG
CCDC191	1.94219e-06	0.25248	0.415	0.047	0.0403568	T2 | TMZ	CCDC191
THUMPD3	2.05494e-06	-0.357026	0.439	0.875	0.0426996	T2 | TMZ	THUMPD3
LRRC59	2.07528e-06	-0.43801	0.683	0.969	0.0431222	T2 | TMZ	LRRC59
NOS1AP	2.14661e-06	0.567405	1	0.953	0.0446044	T2 | TMZ	NOS1AP
LIPG	2.15694e-06	-0.525983	0.073	0.516	0.044819	T2 | TMZ	LIPG
CADM2	2.19396e-06	-0.416298	0.098	0.578	0.0455883	T2 | TMZ	CADM2
PCDH10	2.26224e-06	-0.293096	0	0.422	0.047007	T2 | TMZ	PCDH10
DPP6	2.26224e-06	-0.319676	0	0.422	0.047007	T2 | TMZ	DPP6
VIPR1	2.26224e-06	-0.435766	0	0.422	0.047007	T2 | TMZ	VIPR1
OLIG1	2.27421e-06	0.99663	0.976	0.875	0.0472558	T2 | TMZ	OLIG1
NIPSNAP3A	2.27619e-06	0.297869	0.634	0.234	0.0472969	T2 | TMZ	NIPSNAP3A
H3F3B	2.29073e-06	-0.507431	1	1	0.0475991	T2 | TMZ	H3F3B
CHERP	2.30196e-06	-0.377387	0.707	0.969	0.0478324	T2 | TMZ	CHERP
PDPR	2.35796e-06	0.413673	0.78	0.469	0.0489961	T2 | TMZ	PDPR
HLA-B	2.35799e-06	-0.777514	0.902	0.953	0.0489968	T2 | TMZ	HLA-B
VIPR1.1	3.42907e-17	1.11638	1	0.114	7.12526e-13	T1 | TMZ	VIPR1
CTSL2	3.8561e-17	0.59329	0.882	0.045	8.01258e-13	T1 | TMZ	CTSL2
AHNAK2.1	3.65239e-15	0.805077	1	0.136	7.58929e-11	T1 | TMZ	AHNAK2
ITGB4.1	4.65154e-15	1.6209	1	0.182	9.66543e-11	T1 | TMZ	ITGB4
KRT5	6.0543e-14	0.262669	0.588	0	1.25802e-09	T1 | TMZ	KRT5
IFITM2.1	1.73624e-13	1.29646	1	0.205	3.60774e-09	T1 | TMZ	IFITM2
GDF15	9.18424e-13	4.93595	1	0.318	1.90839e-08	T1 | TMZ	GDF15
FXYD5	1.95893e-12	0.380664	0.588	0.011	4.07045e-08	T1 | TMZ	FXYD5
PPAP2C	3.71172e-12	0.494169	0.824	0.102	7.71259e-08	T1 | TMZ	PPAP2C
BBC3	4.05724e-12	0.432934	0.765	0.057	8.43054e-08	T1 | TMZ	BBC3
LOC90499	4.28002e-12	0.36681	0.647	0.034	8.89345e-08	T1 | TMZ	LOC90499
HMGA2	5.87481e-12	1.69401	1	0.42	1.22073e-07	T1 | TMZ	HMGA2
FAM84B.1	2.56284e-11	1.77495	1	0.375	5.32532e-07	T1 | TMZ	FAM84B
C6orf15	3.8128e-11	0.410934	0.824	0.102	7.92262e-07	T1 | TMZ	C6orf15
ACTA2	7.67763e-11	0.753348	0.882	0.193	1.59533e-06	T1 | TMZ	ACTA2
MT-ND3	7.89746e-11	0.975015	1	1	1.64101e-06	T1 | TMZ	MT-ND3
ANGPT2.1	9.4442e-11	0.798009	0.647	0.057	1.96241e-06	T1 | TMZ	ANGPT2
GLUL	1.11595e-10	3.27945	1	0.989	2.31883e-06	T1 | TMZ	GLUL
GOLGA4.1	1.32522e-10	1.38269	1	0.989	2.75367e-06	T1 | TMZ	GOLGA4
DDB2	1.4737e-10	0.724169	1	0.307	3.06221e-06	T1 | TMZ	DDB2
NR1D1.1	1.65079e-10	1.004	1	0.284	3.43018e-06	T1 | TMZ	NR1D1
PSMB4	1.76218e-10	-1.13967	1	1	3.66163e-06	T1 | TMZ	PSMB4
CSDA.1	2.01724e-10	0.965234	1	0.398	4.19163e-06	T1 | TMZ	CSDA
CNN2.1	2.04293e-10	0.79665	1	0.5	4.245e-06	T1 | TMZ	CNN2
MT-ND4	2.08892e-10	0.763173	1	1	4.34057e-06	T1 | TMZ	MT-ND4
KCNE4	2.40393e-10	1.71759	1	0.773	4.99513e-06	T1 | TMZ	KCNE4
HNRNPU	2.61799e-10	-1.50259	1	1	5.43992e-06	T1 | TMZ	HNRNPU
GAS5	3.46217e-10	1.36361	1	0.955	7.19403e-06	T1 | TMZ	GAS5
IRS2	3.69582e-10	2.04882	1	0.841	7.67955e-06	T1 | TMZ	IRS2
HNRNPA2B1	3.87535e-10	-1.3764	1	1	8.05259e-06	T1 | TMZ	HNRNPA2B1
ATF3	5.65728e-10	1.16984	0.941	0.386	1.17553e-05	T1 | TMZ	ATF3
CDKN1A	6.09411e-10	3.87909	1	0.841	1.26629e-05	T1 | TMZ	CDKN1A
PTHLH	7.38214e-10	0.3365	0.765	0.091	1.53393e-05	T1 | TMZ	PTHLH
PRDX6.1	8.39988e-10	-1.74392	1	1	1.74541e-05	T1 | TMZ	PRDX6
GNB2L1.1	1.09567e-09	1.52823	1	0.489	2.27669e-05	T1 | TMZ	GNB2L1
CXCL14	1.15949e-09	1.85246	1	0.489	2.4093e-05	T1 | TMZ	CXCL14
MSMO1.1	1.22876e-09	1.49506	1	0.955	2.55325e-05	T1 | TMZ	MSMO1
PPIA	1.29845e-09	-0.880148	1	1	2.69805e-05	T1 | TMZ	PPIA
TMEM158	1.37065e-09	2.03498	1	1	2.84807e-05	T1 | TMZ	TMEM158
CCT3	1.37065e-09	-1.11051	1	1	2.84807e-05	T1 | TMZ	CCT3
BCL6.1	1.43492e-09	1.22797	1	0.659	2.98162e-05	T1 | TMZ	BCL6
ANGPTL2	1.55985e-09	1.45697	1	0.682	3.24121e-05	T1 | TMZ	ANGPTL2
JUND.1	1.70061e-09	1.59038	1	1	3.53369e-05	T1 | TMZ	JUND
CALU.1	1.70061e-09	1.04016	1	1	3.53369e-05	T1 | TMZ	CALU
UBB	1.7945e-09	-0.987063	1	1	3.72879e-05	T1 | TMZ	UBB
CSRNP1	1.87278e-09	0.739023	0.882	0.295	3.89144e-05	T1 | TMZ	CSRNP1
FOXRED2	1.88328e-09	-0.842073	0.588	1	3.91327e-05	T1 | TMZ	FOXRED2
GPM6A	1.89271e-09	-1.53695	0.882	0.989	3.93285e-05	T1 | TMZ	GPM6A
RPL22L1.1	2.28118e-09	-1.15016	0.824	0.989	4.74006e-05	T1 | TMZ	RPL22L1
RPL12	2.47346e-09	0.852569	1	1	5.1396e-05	T1 | TMZ	RPL12
PHLDA3	2.64973e-09	0.885792	1	0.614	5.50587e-05	T1 | TMZ	PHLDA3
HNRNPM	2.75107e-09	-1.1883	1	1	5.71645e-05	T1 | TMZ	HNRNPM
CNR1	3.05894e-09	2.36277	1	0.989	6.35617e-05	T1 | TMZ	CNR1
DIRAS1	3.22288e-09	1.05476	1	0.784	6.69683e-05	T1 | TMZ	DIRAS1
WDR77	3.37378e-09	-0.664953	0.647	0.977	7.01039e-05	T1 | TMZ	WDR77
EFNA1	3.46314e-09	0.51493	0.765	0.114	7.19605e-05	T1 | TMZ	EFNA1
HNRNPD	3.58455e-09	-1.13694	1	1	7.44833e-05	T1 | TMZ	HNRNPD
EEF1G	3.77855e-09	0.690425	1	1	7.85144e-05	T1 | TMZ	EEF1G
XRCC5	3.98275e-09	-1.06503	1	1	8.27575e-05	T1 | TMZ	XRCC5
C12orf23.1	3.99914e-09	0.736076	1	0.42	8.30981e-05	T1 | TMZ	C12orf23
SYNM	4.29551e-09	-1.41214	0.706	0.989	8.92563e-05	T1 | TMZ	SYNM
CALM1.1	4.66193e-09	-1.10561	1	1	9.68702e-05	T1 | TMZ	CALM1
METRNL	4.75032e-09	0.516054	0.882	0.216	9.87069e-05	T1 | TMZ	METRNL
PSMB6	4.91242e-09	-0.994031	0.941	1	0.000102075	T1 | TMZ	PSMB6
HEY1	5.00723e-09	1.72286	1	0.852	0.000104045	T1 | TMZ	HEY1
TNFRSF10B	5.44836e-09	1.0745	1	0.955	0.000113212	T1 | TMZ	TNFRSF10B
RPS18.1	5.45133e-09	1.314	1	0.966	0.000113273	T1 | TMZ	RPS18
TCF12	5.45281e-09	-1.13618	0.882	1	0.000113304	T1 | TMZ	TCF12
RPS19	5.4533e-09	0.923046	1	1	0.000113314	T1 | TMZ	RPS19
UCHL1.1	5.4533e-09	-1.35342	1	1	0.000113314	T1 | TMZ	UCHL1
CCT5	6.04977e-09	-1.12107	0.941	0.977	0.000125708	T1 | TMZ	CCT5
MT-CO1.1	6.05195e-09	0.674184	1	1	0.000125754	T1 | TMZ	MT-CO1
EID1	6.37478e-09	-1.0187	0.941	1	0.000132462	T1 | TMZ	EID1
ASNA1.1	6.71193e-09	-0.799091	0.882	0.989	0.000139467	T1 | TMZ	ASNA1
ZMAT3.1	6.71374e-09	1.3848	1	0.977	0.000139505	T1 | TMZ	ZMAT3
SF3B4	6.71434e-09	-0.777008	1	1	0.000139517	T1 | TMZ	SF3B4
PSMB2.1	6.71434e-09	-0.958212	1	1	0.000139517	T1 | TMZ	PSMB2
PAICS	7.82804e-09	-1.25946	0.706	1	0.000162659	T1 | TMZ	PAICS
SOD1	8.25723e-09	-0.922701	1	0.989	0.000171577	T1 | TMZ	SOD1
PSMA7	8.25723e-09	-0.948744	1	1	0.000171577	T1 | TMZ	PSMA7
MALAT1	8.69385e-09	1.56867	1	1	0.00018065	T1 | TMZ	MALAT1
YWHAQ	8.69385e-09	-0.953013	1	1	0.00018065	T1 | TMZ	YWHAQ
C19orf6.1	9.19279e-09	0.720961	0.941	0.409	0.000191017	T1 | TMZ	C19orf6
RGS16	9.34609e-09	3.19929	0.941	0.591	0.000194202	T1 | TMZ	RGS16
S100B	1.03969e-08	-1.22804	0.824	0.989	0.000216037	T1 | TMZ	S100B
DUSP4	1.05229e-08	1.34766	1	0.625	0.000218654	T1 | TMZ	DUSP4
TRIB1	1.06804e-08	0.582529	0.941	0.33	0.000221927	T1 | TMZ	TRIB1
SDC1	1.19488e-08	1.10604	0.941	0.545	0.000248284	T1 | TMZ	SDC1
LOC643401	1.212e-08	0.30392	0.353	0	0.000251842	T1 | TMZ	LOC643401
TUG1	1.24429e-08	-0.871344	0.882	1	0.000258552	T1 | TMZ	TUG1
SPRY1.1	1.2444e-08	1.166	1	1	0.000258574	T1 | TMZ	SPRY1
ABI2	1.2764e-08	-0.891822	0.941	0.989	0.000265223	T1 | TMZ	ABI2
NAV2	1.27902e-08	1.36273	1	0.648	0.000265768	T1 | TMZ	NAV2
MTRNR2L1.2	1.37775e-08	0.992444	1	1	0.000286283	T1 | TMZ	MTRNR2L1
IFITM3.1	1.4089e-08	1.23266	1	0.693	0.000292755	T1 | TMZ	IFITM3
YWHAB	1.44954e-08	-0.749755	1	1	0.000301199	T1 | TMZ	YWHAB
HNRNPK	1.68737e-08	-0.886804	1	1	0.000350618	T1 | TMZ	HNRNPK
RGS3.1	1.69792e-08	1.63954	1	0.727	0.000352812	T1 | TMZ	RGS3
KRT7	1.7829e-08	0.251244	0.765	0.136	0.000370468	T1 | TMZ	KRT7
SSBP1	1.81855e-08	-0.806597	0.824	0.989	0.000377877	T1 | TMZ	SSBP1
ENSA	1.86497e-08	-0.93841	0.882	0.977	0.000387521	T1 | TMZ	ENSA
CDK2AP1	1.86654e-08	-1.0311	1	1	0.000387849	T1 | TMZ	CDK2AP1
HNRNPA1.1	1.86654e-08	-1.09632	1	1	0.000387849	T1 | TMZ	HNRNPA1
RUVBL1	1.90359e-08	-0.686136	0.529	0.943	0.000395546	T1 | TMZ	RUVBL1
SCG2	2.26602e-08	1.84919	1	0.909	0.000470857	T1 | TMZ	SCG2
ZFP36L1	2.28196e-08	1.01687	1	1	0.000474169	T1 | TMZ	ZFP36L1
SYNCRIP	2.39909e-08	-0.966349	1	1	0.000498507	T1 | TMZ	SYNCRIP
TPM3	2.52204e-08	-0.872549	1	1	0.000524055	T1 | TMZ	TPM3
RAN	2.52204e-08	-1.05453	1	1	0.000524055	T1 | TMZ	RAN
TGFB2.1	2.67072e-08	1.52984	0.941	0.352	0.000554949	T1 | TMZ	TGFB2
VLDLR	2.79988e-08	0.603336	0.882	0.295	0.000581786	T1 | TMZ	VLDLR
COL4A2	2.92872e-08	1.06283	1	1	0.000608559	T1 | TMZ	COL4A2
PSMC2	3.07539e-08	-0.956973	0.882	0.977	0.000639035	T1 | TMZ	PSMC2
MATR3	3.07791e-08	-0.800801	1	1	0.000639559	T1 | TMZ	MATR3
CD9	3.2197e-08	0.989419	1	0.92	0.000669022	T1 | TMZ	CD9
EIF4G2.1	3.23446e-08	-0.816799	1	1	0.000672089	T1 | TMZ	EIF4G2
MAP2.1	3.23446e-08	-0.98715	1	1	0.000672089	T1 | TMZ	MAP2
EEF1A1	3.39873e-08	0.648224	1	1	0.000706221	T1 | TMZ	EEF1A1
IER5	3.75066e-08	0.939367	1	0.966	0.00077935	T1 | TMZ	IER5
NFIA	3.75188e-08	-0.980357	1	1	0.000779602	T1 | TMZ	NFIA
LOC100506710.1	4.17398e-08	0.401867	0.882	0.273	0.000867312	T1 | TMZ	LOC100506710
KDELR3	4.26933e-08	0.581492	0.824	0.307	0.000887124	T1 | TMZ	KDELR3
RCN1.1	4.29199e-08	0.641716	1	0.886	0.000891832	T1 | TMZ	RCN1
ITPRIP	4.46843e-08	1.27381	1	0.523	0.000928495	T1 | TMZ	ITPRIP
FAM196A.1	4.56658e-08	-1.28906	0.941	0.977	0.000948889	T1 | TMZ	FAM196A
RPS8	4.56804e-08	0.703085	1	1	0.000949193	T1 | TMZ	RPS8
DHX9	4.56804e-08	-0.955146	1	1	0.000949193	T1 | TMZ	DHX9
MTCH2	4.57566e-08	-0.846378	0.471	0.966	0.000950776	T1 | TMZ	MTCH2
GOLGA2	4.7271e-08	0.767695	1	0.739	0.000982245	T1 | TMZ	GOLGA2
PROSAPIP1	4.7515e-08	0.411558	0.765	0.17	0.000987314	T1 | TMZ	PROSAPIP1
RPS6KA2	4.95087e-08	1.18383	1	0.875	0.00102874	T1 | TMZ	RPS6KA2
CACYBP	5.03824e-08	-0.84863	1	1	0.0010469	T1 | TMZ	CACYBP
HIAT1.1	5.39375e-08	0.804675	1	0.443	0.00112077	T1 | TMZ	HIAT1
PSMC5	5.54644e-08	-0.965249	0.882	0.966	0.00115249	T1 | TMZ	PSMC5
EWSR1	6.58561e-08	-0.681318	0.941	0.989	0.00136842	T1 | TMZ	EWSR1
EBNA1BP2	6.63289e-08	-0.790902	0.588	0.955	0.00137825	T1 | TMZ	EBNA1BP2
TMEM66.1	6.77772e-08	1.17903	1	0.489	0.00140834	T1 | TMZ	TMEM66
LEPREL4.1	6.88058e-08	1.13845	0.882	0.443	0.00142972	T1 | TMZ	LEPREL4
GPRC5B	7.00379e-08	1.08227	0.941	0.852	0.00145532	T1 | TMZ	GPRC5B
C20orf112	7.25771e-08	0.304275	0.647	0.091	0.00150808	T1 | TMZ	C20orf112
MT-CO2	7.43357e-08	0.530908	1	1	0.00154462	T1 | TMZ	MT-CO2
GABARAP.1	7.43357e-08	-0.694664	1	1	0.00154462	T1 | TMZ	GABARAP
SFPQ	7.43357e-08	-0.874017	1	1	0.00154462	T1 | TMZ	SFPQ
C17orf76-AS1.1	8.28934e-08	1.11425	1	0.489	0.00172244	T1 | TMZ	C17orf76-AS1
NDUFA11	8.59044e-08	-0.727688	0.941	1	0.00178501	T1 | TMZ	NDUFA11
FAM134B	8.94618e-08	1.35492	1	0.716	0.00185893	T1 | TMZ	FAM134B
PRUNE2	9.09268e-08	1.1134	1	0.784	0.00188937	T1 | TMZ	PRUNE2
MT-ND1	9.45658e-08	0.418523	1	1	0.00196498	T1 | TMZ	MT-ND1
KLF4	9.83672e-08	0.657338	0.941	0.295	0.00204397	T1 | TMZ	KLF4
ATP5C1	1.0407e-07	-0.747503	1	1	0.00216247	T1 | TMZ	ATP5C1
SPATS2L	1.0407e-07	-1.03374	1	0.989	0.00216247	T1 | TMZ	SPATS2L
GCLM.2	1.04629e-07	-0.850557	0.588	0.909	0.00217408	T1 | TMZ	GCLM
ESD	1.06579e-07	-0.656754	0.941	0.989	0.0022146	T1 | TMZ	ESD
CXXC5.1	1.1179e-07	-1.12919	0.941	0.989	0.00232288	T1 | TMZ	CXXC5
IGFBP3.1	1.14323e-07	1.4904	1	0.943	0.00237553	T1 | TMZ	IGFBP3
SNX3	1.14496e-07	-0.603601	1	1	0.00237911	T1 | TMZ	SNX3
CEBPD	1.15708e-07	0.991235	0.941	0.455	0.00240429	T1 | TMZ	CEBPD
ASPH.1	1.19326e-07	1.20964	1	0.909	0.00247947	T1 | TMZ	ASPH
CDK4	1.20081e-07	-0.735564	0.941	1	0.00249516	T1 | TMZ	CDK4
HSP90AA1	1.20081e-07	-0.942245	1	1	0.00249516	T1 | TMZ	HSP90AA1
DKK3	1.24224e-07	0.968997	1	0.807	0.00258126	T1 | TMZ	DKK3
PEPD	1.24383e-07	-0.773844	0.529	0.977	0.00258455	T1 | TMZ	PEPD
INSIG1.1	1.25835e-07	1.28086	1	0.955	0.00261472	T1 | TMZ	INSIG1
PSMA4	1.25835e-07	-0.722542	0.882	0.977	0.00261472	T1 | TMZ	PSMA4
PRKAA2	1.28509e-07	0.711163	1	0.852	0.0026703	T1 | TMZ	PRKAA2
RPL3	1.32052e-07	0.601929	1	1	0.00274392	T1 | TMZ	RPL3
ACTR10	1.43262e-07	-0.763652	0.471	0.909	0.00297684	T1 | TMZ	ACTR10
ZNF260	1.43889e-07	-0.551703	0.588	0.977	0.00298987	T1 | TMZ	ZNF260
NES	1.45175e-07	-1.30473	1	1	0.00301659	T1 | TMZ	NES
ZNF326	1.46016e-07	-0.746918	0.588	0.909	0.00303407	T1 | TMZ	ZNF326
STX16	1.48155e-07	0.723	1	0.852	0.00307852	T1 | TMZ	STX16
POSTN.1	1.522e-07	1.6341	1	1	0.00316257	T1 | TMZ	POSTN
ATP5G1	1.59554e-07	-0.752033	1	1	0.00331538	T1 | TMZ	ATP5G1
GAS6	1.60839e-07	0.385552	0.647	0.125	0.00334206	T1 | TMZ	GAS6
GNAO1	1.64541e-07	0.295982	0.588	0.08	0.003419	T1 | TMZ	GNAO1
DHFR	1.67153e-07	-1.34785	0.471	0.898	0.00347326	T1 | TMZ	DHFR
APEX1	1.67251e-07	-0.763127	1	0.989	0.00347532	T1 | TMZ	APEX1
DENR	1.71108e-07	-0.598789	0.824	0.989	0.00355545	T1 | TMZ	DENR
STOM	1.76742e-07	0.628371	0.941	0.443	0.00367251	T1 | TMZ	STOM
NQO1	1.82414e-07	-0.948436	0.294	0.875	0.00379039	T1 | TMZ	NQO1
KPNB1	1.83737e-07	-0.822243	1	1	0.00381786	T1 | TMZ	KPNB1
MICA	1.89328e-07	0.613937	1	0.625	0.00393405	T1 | TMZ	MICA
GTF2A2	1.91775e-07	-0.695688	0.647	0.989	0.0039849	T1 | TMZ	GTF2A2
MLLT11	1.92558e-07	-0.976553	1	1	0.00400116	T1 | TMZ	MLLT11
TBCB.1	2.01788e-07	-0.713276	0.941	1	0.00419295	T1 | TMZ	TBCB
NUP62	2.01788e-07	-0.749532	1	0.989	0.00419295	T1 | TMZ	NUP62
SEPT7	2.01788e-07	-0.922518	1	1	0.00419295	T1 | TMZ	SEPT7
DANCR	2.11429e-07	-0.858332	1	0.977	0.00439329	T1 | TMZ	DANCR
PSMB1	2.11444e-07	-0.718387	1	1	0.0043936	T1 | TMZ	PSMB1
PSMA5	2.11444e-07	-0.758917	1	1	0.0043936	T1 | TMZ	PSMA5
PSMA2	2.16283e-07	-0.805884	0.824	0.989	0.00449414	T1 | TMZ	PSMA2
KLHDC8A	2.21531e-07	-1.37193	0.882	1	0.0046032	T1 | TMZ	KLHDC8A
FXYD6.1	2.21547e-07	-0.912005	1	1	0.00460353	T1 | TMZ	FXYD6
COMMD4	2.24026e-07	-0.567007	0.353	0.909	0.00465504	T1 | TMZ	COMMD4
PABPC1	2.32115e-07	0.626863	1	1	0.00482313	T1 | TMZ	PABPC1
SERPINH1	2.37564e-07	1.12994	0.941	0.989	0.00493633	T1 | TMZ	SERPINH1
AEBP1	2.37869e-07	0.620455	0.941	0.443	0.00494269	T1 | TMZ	AEBP1
YOD1	2.40631e-07	0.564988	0.882	0.352	0.00500007	T1 | TMZ	YOD1
ATP5G3	2.4317e-07	-0.629345	1	1	0.00505283	T1 | TMZ	ATP5G3
LPAR1.1	2.46818e-07	0.647428	0.706	0.148	0.00512863	T1 | TMZ	LPAR1
DLGAP4.1	2.51735e-07	0.66725	1	0.807	0.00523081	T1 | TMZ	DLGAP4
MTSS1L	2.52562e-07	0.936702	1	0.898	0.00524798	T1 | TMZ	MTSS1L
PIR	2.54188e-07	-0.652406	0.294	0.909	0.00528178	T1 | TMZ	PIR
RPL13	2.54732e-07	0.553731	1	1	0.00529308	T1 | TMZ	RPL13
ERF	2.58318e-07	0.706942	1	0.841	0.0053676	T1 | TMZ	ERF
CCT2	2.66825e-07	-0.778977	1	1	0.00554436	T1 | TMZ	CCT2
NR4A1.1	2.6774e-07	1.21717	0.706	0.193	0.00556337	T1 | TMZ	NR4A1
DBI	2.79471e-07	-1.08515	1	1	0.00580713	T1 | TMZ	DBI
TPI1	2.92695e-07	-0.743038	1	1	0.00608192	T1 | TMZ	TPI1
ZFP36L2.1	3.2053e-07	1.07141	1	0.943	0.00666029	T1 | TMZ	ZFP36L2
ATP1B2.1	3.21151e-07	0.88398	1	0.58	0.0066732	T1 | TMZ	ATP1B2
PSME3	3.2843e-07	-0.763171	0.941	0.989	0.00682445	T1 | TMZ	PSME3
ATP5F1	3.36094e-07	-0.640892	1	1	0.0069837	T1 | TMZ	ATP5F1
SEC11C	3.38394e-07	-0.587181	0.588	0.909	0.00703149	T1 | TMZ	SEC11C
ZNFX1-AS1.1	3.49443e-07	0.858366	1	0.477	0.00726108	T1 | TMZ	ZNFX1-AS1
RPL36A.1	3.50524e-07	0.694929	1	0.92	0.00728354	T1 | TMZ	RPL36A
RRP15.1	3.592e-07	-0.640666	0.588	0.932	0.00746382	T1 | TMZ	RRP15
RRM2B	3.61344e-07	0.778843	0.941	0.511	0.00750836	T1 | TMZ	RRM2B
KRR1	3.81291e-07	-0.651324	0.647	0.955	0.00792285	T1 | TMZ	KRR1
RPH3A	3.82482e-07	-1.2573	0.588	0.977	0.0079476	T1 | TMZ	RPH3A
TOMM40	3.8514e-07	-0.866319	0.882	0.966	0.00800282	T1 | TMZ	TOMM40
MAPT	3.95059e-07	0.851549	0.941	0.625	0.00820892	T1 | TMZ	MAPT
PPP1R18	4.03159e-07	0.716097	1	0.943	0.00837724	T1 | TMZ	PPP1R18
H3F3B.1	4.22571e-07	0.77452	1	1	0.0087806	T1 | TMZ	H3F3B
COTL1	4.22571e-07	-0.763587	1	1	0.0087806	T1 | TMZ	COTL1
LPCAT2	4.27553e-07	0.267776	0.706	0.136	0.00888412	T1 | TMZ	LPCAT2
RAB12.1	4.3388e-07	0.829383	1	0.705	0.00901558	T1 | TMZ	RAB12
SOX2-OT	4.37676e-07	-0.895653	0.647	0.875	0.00909448	T1 | TMZ	SOX2-OT
PPARA	4.40765e-07	0.614571	0.941	0.636	0.00915865	T1 | TMZ	PPARA
HSPH1	4.42244e-07	-0.729086	0.882	1	0.00918939	T1 | TMZ	HSPH1
TIMP2.1	4.42274e-07	0.800264	1	1	0.00919002	T1 | TMZ	TIMP2
RPL17	4.42274e-07	0.795786	1	1	0.00919002	T1 | TMZ	RPL17
KIF21A.1	4.42274e-07	-0.939973	1	1	0.00919002	T1 | TMZ	KIF21A
LPPR5	4.55777e-07	0.289134	0.647	0.125	0.0094706	T1 | TMZ	LPPR5
VIM	4.62863e-07	-0.706979	1	1	0.00961783	T1 | TMZ	VIM
UBC.1	4.84374e-07	0.774685	1	1	0.0100648	T1 | TMZ	UBC
COL4A1	5.02737e-07	1.1125	0.941	0.909	0.0104464	T1 | TMZ	COL4A1
CLTC	5.06848e-07	-0.535163	1	1	0.0105318	T1 | TMZ	CLTC
TOB1	5.23013e-07	0.849649	1	0.761	0.0108677	T1 | TMZ	TOB1
TFDP1	5.24439e-07	-0.892686	0.647	0.955	0.0108973	T1 | TMZ	TFDP1
MT-TE	5.31089e-07	0.416732	0.824	0.261	0.0110355	T1 | TMZ	MT-TE
DNHD1	5.31989e-07	0.398922	0.765	0.227	0.0110542	T1 | TMZ	DNHD1
C9orf89.1	5.43097e-07	0.60658	0.882	0.386	0.011285	T1 | TMZ	C9orf89
MT-TS2.1	5.44347e-07	0.466808	0.941	0.477	0.011311	T1 | TMZ	MT-TS2
CBX5	5.54851e-07	-0.902479	1	1	0.0115292	T1 | TMZ	CBX5
BTG2.1	6.15277e-07	1.15861	1	0.602	0.0127848	T1 | TMZ	BTG2
UQCC.1	6.27297e-07	0.580881	0.882	0.352	0.0130346	T1 | TMZ	UQCC
POMP	6.49551e-07	-0.677798	0.941	0.989	0.013497	T1 | TMZ	POMP
HIVEP3.1	6.5906e-07	-0.969876	0.706	0.955	0.0136946	T1 | TMZ	HIVEP3
C11orf96	6.59155e-07	0.587519	0.941	0.341	0.0136966	T1 | TMZ	C11orf96
PPP1CB.1	6.64342e-07	0.785901	1	0.989	0.0138044	T1 | TMZ	PPP1CB
SCARB2	6.64342e-07	0.661606	1	0.989	0.0138044	T1 | TMZ	SCARB2
ACTG1	6.64342e-07	-0.923879	1	1	0.0138044	T1 | TMZ	ACTG1
CAV1.1	6.82054e-07	1.04764	1	0.727	0.0141724	T1 | TMZ	CAV1
KLF6	6.932e-07	0.971147	1	0.932	0.014404	T1 | TMZ	KLF6
EPAS1	6.9435e-07	-1.03383	1	0.955	0.0144279	T1 | TMZ	EPAS1
ENO1	6.9481e-07	-0.708668	1	1	0.0144375	T1 | TMZ	ENO1
SRP9.1	6.9481e-07	-0.769697	1	1	0.0144375	T1 | TMZ	SRP9
ARF1.1	7.26622e-07	0.619172	1	0.989	0.0150985	T1 | TMZ	ARF1
SUMO2	7.59835e-07	-0.632519	1	1	0.0157886	T1 | TMZ	SUMO2
NME1	7.76934e-07	-0.851168	0.941	0.989	0.0161439	T1 | TMZ	NME1
MGEA5	7.79725e-07	0.708961	1	0.864	0.0162019	T1 | TMZ	MGEA5
FAM89B	8.05984e-07	-0.62676	0.412	0.898	0.0167475	T1 | TMZ	FAM89B
GLTSCR2	8.11139e-07	0.552175	1	0.852	0.0168546	T1 | TMZ	GLTSCR2
BZW1	8.30703e-07	-0.600087	1	1	0.0172612	T1 | TMZ	BZW1
NDUFB2	8.30703e-07	-0.617824	0.941	1	0.0172612	T1 | TMZ	NDUFB2
PPP2R1A	8.68483e-07	-0.627985	1	1	0.0180462	T1 | TMZ	PPP2R1A
CCNB1IP1.1	8.75414e-07	0.684281	1	0.83	0.0181902	T1 | TMZ	CCNB1IP1
ADCYAP1R1	8.88115e-07	0.48622	0.882	0.318	0.0184541	T1 | TMZ	ADCYAP1R1
HNRNPR	9.07679e-07	-0.816536	0.882	0.989	0.0188607	T1 | TMZ	HNRNPR
HNRNPA3	9.07679e-07	-0.951954	0.941	0.977	0.0188607	T1 | TMZ	HNRNPA3
PA2G4	9.07855e-07	-0.702904	1	0.977	0.0188643	T1 | TMZ	PA2G4
LSM4	9.07855e-07	-0.750364	1	0.977	0.0188643	T1 | TMZ	LSM4
FGFBP3	9.21327e-07	1.36723	0.941	0.795	0.0191443	T1 | TMZ	FGFBP3
TXNDC17	9.45634e-07	-0.633522	0.706	0.977	0.0196493	T1 | TMZ	TXNDC17
SNRPD3	9.4784e-07	-0.637423	0.882	0.966	0.0196952	T1 | TMZ	SNRPD3
RPS14.1	9.49067e-07	0.55688	1	1	0.0197207	T1 | TMZ	RPS14
PPP2CA	9.49067e-07	-0.617993	1	0.989	0.0197207	T1 | TMZ	PPP2CA
MYL6	9.49067e-07	-0.665262	1	1	0.0197207	T1 | TMZ	MYL6
DDX17	9.49067e-07	-0.717084	1	0.989	0.0197207	T1 | TMZ	DDX17
LYRM7	9.52529e-07	-0.64325	0.588	0.943	0.0197926	T1 | TMZ	LYRM7
PDP1.1	9.65653e-07	0.8037	1	0.557	0.0200653	T1 | TMZ	PDP1
CHRAC1	9.93845e-07	-0.548795	0.353	0.864	0.0206511	T1 | TMZ	CHRAC1
DECR1.1	9.93845e-07	-0.607075	0.294	0.875	0.0206511	T1 | TMZ	DECR1
SCCPDH	1.01412e-06	-0.629745	0.941	0.989	0.0210723	T1 | TMZ	SCCPDH
PHB2	1.03683e-06	-0.582214	1	1	0.0215442	T1 | TMZ	PHB2
CSNK1E.1	1.04834e-06	0.820834	1	0.466	0.0217835	T1 | TMZ	CSNK1E
EFNA3	1.05357e-06	0.531242	0.588	0.114	0.0218922	T1 | TMZ	EFNA3
PSMD1	1.05758e-06	-0.669545	0.824	0.966	0.0219754	T1 | TMZ	PSMD1
CAPRIN1	1.05989e-06	-0.660243	0.941	0.989	0.0220234	T1 | TMZ	CAPRIN1
HIP1	1.08351e-06	-0.880934	1	0.977	0.0225143	T1 | TMZ	HIP1
PFN1	1.08358e-06	-0.57166	1	1	0.0225158	T1 | TMZ	PFN1
PSMC1	1.13229e-06	-0.721873	0.882	1	0.023528	T1 | TMZ	PSMC1
HINT1	1.13237e-06	-0.664237	1	1	0.0235295	T1 | TMZ	HINT1
LUC7L3	1.18319e-06	-0.792991	0.882	1	0.0245854	T1 | TMZ	LUC7L3
RPS3	1.18326e-06	0.627466	1	1	0.024587	T1 | TMZ	RPS3
HDAC2	1.18326e-06	-0.653359	1	1	0.024587	T1 | TMZ	HDAC2
NONO	1.18326e-06	-0.681232	1	0.989	0.024587	T1 | TMZ	NONO
SPRY4.1	1.18326e-06	-1.30088	1	1	0.024587	T1 | TMZ	SPRY4
ZNF532	1.20113e-06	0.557165	1	0.841	0.0249584	T1 | TMZ	ZNF532
PSMC3	1.21922e-06	-0.848596	0.647	0.943	0.0253341	T1 | TMZ	PSMC3
BCLAF1	1.23604e-06	-0.752837	0.882	0.989	0.0256836	T1 | TMZ	BCLAF1
HMGA1	1.23627e-06	1.06767	1	0.977	0.0256885	T1 | TMZ	HMGA1
PLK2	1.2555e-06	0.480879	0.882	0.341	0.026088	T1 | TMZ	PLK2
RBM8A.1	1.28888e-06	-0.879191	0.882	0.955	0.0267816	T1 | TMZ	RBM8A
FDXR	1.2893e-06	0.342607	0.882	0.295	0.0267904	T1 | TMZ	FDXR
SUB1	1.29173e-06	-0.71333	1	1	0.0268409	T1 | TMZ	SUB1
PARP1	1.37921e-06	-0.761579	0.941	0.989	0.0286586	T1 | TMZ	PARP1
KIAA0195.1	1.40058e-06	0.582887	1	0.455	0.0291027	T1 | TMZ	KIAA0195
RBMX	1.40964e-06	-0.933528	1	0.977	0.029291	T1 | TMZ	RBMX
ILF2	1.40973e-06	-0.75552	1	0.989	0.0292928	T1 | TMZ	ILF2
SRI.1	1.47255e-06	-0.715182	1	1	0.0305982	T1 | TMZ	SRI
PRTFDC1	1.47451e-06	-0.560096	0.118	0.784	0.0306388	T1 | TMZ	PRTFDC1
GDAP1	1.50633e-06	-0.432121	0	0.716	0.0313	T1 | TMZ	GDAP1
NPNT	1.51711e-06	0.770099	1	0.875	0.031524	T1 | TMZ	NPNT
SMYD2	1.5371e-06	-1.28543	0.882	0.977	0.0319395	T1 | TMZ	SMYD2
BRK1	1.53806e-06	-0.594231	1	1	0.0319594	T1 | TMZ	BRK1
UBL5	1.53806e-06	-0.604674	1	1	0.0319594	T1 | TMZ	UBL5
COMMD9	1.56297e-06	-0.556437	0.118	0.795	0.032477	T1 | TMZ	COMMD9
NPC1	1.61811e-06	0.503877	1	0.67	0.0336227	T1 | TMZ	NPC1
SKP1	1.67758e-06	-0.629442	1	1	0.0348585	T1 | TMZ	SKP1
KDSR	1.73892e-06	0.783351	1	0.898	0.0361329	T1 | TMZ	KDSR
IER5L.1	1.74341e-06	0.834525	1	0.648	0.0362264	T1 | TMZ	IER5L
PSMD2	1.75183e-06	-0.602104	1	1	0.0364013	T1 | TMZ	PSMD2
LDHA.1	1.75183e-06	-1.11692	1	1	0.0364013	T1 | TMZ	LDHA
NR4A3	1.79798e-06	0.437427	0.353	0.023	0.0373602	T1 | TMZ	NR4A3
OXCT1	1.81393e-06	-0.706667	0.412	0.875	0.0376917	T1 | TMZ	OXCT1
SAMD4A	1.81644e-06	0.569033	1	0.591	0.0377437	T1 | TMZ	SAMD4A
ARL4C	1.82923e-06	1.34244	1	0.989	0.0380095	T1 | TMZ	ARL4C
DDR1.1	1.82923e-06	0.691641	1	0.989	0.0380095	T1 | TMZ	DDR1
PSMD11	1.82923e-06	-0.75547	1	1	0.0380095	T1 | TMZ	PSMD11
SLCO3A1	1.90918e-06	0.267698	0.647	0.125	0.0396709	T1 | TMZ	SLCO3A1
ATG3	1.97402e-06	-0.576387	0.647	0.955	0.0410182	T1 | TMZ	ATG3
MRC2	1.9971e-06	0.703731	1	0.818	0.0414977	T1 | TMZ	MRC2
ATP13A2	2.06086e-06	0.61334	1	0.886	0.0428226	T1 | TMZ	ATP13A2
COL5A2	2.08164e-06	0.618474	1	1	0.0432544	T1 | TMZ	COL5A2
DRAM2	2.0914e-06	0.485385	0.941	0.67	0.0434571	T1 | TMZ	DRAM2
AAGAB	2.11332e-06	-0.424089	0.235	0.852	0.0439127	T1 | TMZ	AAGAB
HAT1	2.12552e-06	-0.746055	0.588	0.932	0.0441662	T1 | TMZ	HAT1
BAI2.1	2.1738e-06	0.511423	0.882	0.364	0.0451695	T1 | TMZ	BAI2
CCBL1	2.17602e-06	0.330515	0.706	0.193	0.0452154	T1 | TMZ	CCBL1
KIAA1598.1	2.20731e-06	0.71416	1	0.455	0.0458658	T1 | TMZ	KIAA1598
BCAP29	2.21538e-06	-0.583933	0.824	0.966	0.0460335	T1 | TMZ	BCAP29
BTG3.1	2.24567e-06	0.724645	1	0.886	0.0466627	T1 | TMZ	BTG3
FARSA	2.2605e-06	-0.667667	0.824	0.955	0.046971	T1 | TMZ	FARSA
STARD7	2.26761e-06	-0.628488	0.941	0.977	0.0471186	T1 | TMZ	STARD7
ACTR3	2.26815e-06	-0.579715	1	0.989	0.04713	T1 | TMZ	ACTR3
MLL5.1	2.28636e-06	0.722822	1	0.489	0.0475083	T1 | TMZ	MLL5
DBP	2.29765e-06	0.380486	0.706	0.193	0.0477429	T1 | TMZ	DBP
AASDHPPT	2.31584e-06	-0.653899	0.824	0.989	0.0481208	T1 | TMZ	AASDHPPT
NFKBIA.1	2.34647e-06	0.64396	0.882	0.568	0.0487572	T1 | TMZ	NFKBIA
SNRPE	2.36719e-06	-0.674984	1	0.977	0.0491878	T1 | TMZ	SNRPE
EIF1.1	2.36733e-06	0.58029	1	1	0.0491907	T1 | TMZ	EIF1
KHDRBS1.1	2.36733e-06	-0.737535	1	0.989	0.0491907	T1 | TMZ	KHDRBS1
PCDH12	3.00265e-13	0.397368	0.875	0.041	6.2392e-09	T1 | CTRL	PCDH12
ARX	3.5895e-11	0.255813	0.625	0.021	7.45862e-07	T1 | CTRL	ARX
NNAT	6.56203e-11	0.588008	0.875	0.082	1.36352e-06	T1 | CTRL	NNAT
KCNE1L	2.75451e-10	0.81619	0.875	0.082	5.72359e-06	T1 | CTRL	KCNE1L
PAPSS2	6.85238e-10	0.336918	0.75	0.052	1.42386e-05	T1 | CTRL	PAPSS2
GATA2	1.03027e-09	0.2626	0.625	0.031	2.14081e-05	T1 | CTRL	GATA2
KCNQ2	2.38084e-09	0.700142	1	0.165	4.94716e-05	T1 | CTRL	KCNQ2
LGI2	6.50228e-09	0.593966	0.875	0.113	0.000135111	T1 | CTRL	LGI2
LHX6	1.00595e-08	0.635184	0.875	0.113	0.000209026	T1 | CTRL	LHX6
TMSB15B	1.91667e-08	0.369576	0.875	0.113	0.000398266	T1 | CTRL	TMSB15B
SLC24A3	1.00307e-07	0.374352	0.875	0.124	0.00208427	T1 | CTRL	SLC24A3
DLGAP1	2.99492e-07	0.561794	0.875	0.165	0.00622315	T1 | CTRL	DLGAP1
HOPX	6.56162e-07	2.11983	1	0.474	0.0136344	T1 | CTRL	HOPX
TCF7	1.64433e-06	0.321164	0.75	0.113	0.0341675	T1 | CTRL	TCF7
UTP11L.1	2.38129e-06	0.964181	1	0.505	0.0494808	T1 | CTRL	UTP11L
LRRN3.2	2.23857e-18	2.59184	1	0.271	4.65151e-14	T0 | CTRL	LRRN3
NGFR.1	2.54094e-18	0.664711	0.943	0.086	5.27983e-14	T0 | CTRL	NGFR
PRKCDBP.1	6.94149e-18	1.21488	0.829	0.014	1.44237e-13	T0 | CTRL	PRKCDBP
ANKS1B.1	1.7879e-17	1.30383	0.914	0.1	3.71507e-13	T0 | CTRL	ANKS1B
PCDH10.1	6.38579e-17	0.497655	0.771	0	1.3269e-12	T0 | CTRL	PCDH10
MEST.1	4.05528e-16	1.1466	0.971	0.271	8.42647e-12	T0 | CTRL	MEST
RPL7A.3	6.9081e-16	-1.02131	1	1	1.43543e-11	T0 | CTRL	RPL7A
FAM5C.1	7.59937e-16	0.52846	0.8	0.043	1.57907e-11	T0 | CTRL	FAM5C
MLC1.2	1.01947e-15	1.03437	1	0.257	2.11836e-11	T0 | CTRL	MLC1
RPS6.3	1.07698e-15	-1.17847	1	1	2.23786e-11	T0 | CTRL	RPS6
MGST1.2	1.39826e-15	1.24276	0.943	0.186	2.90544e-11	T0 | CTRL	MGST1
MT-ATP6.2	3.40737e-15	-0.658109	1	1	7.08017e-11	T0 | CTRL	MT-ATP6
GNAS.2	4.46921e-15	1.25772	1	1	9.28658e-11	T0 | CTRL	GNAS
PKIA.1	8.25737e-15	0.511272	0.886	0.129	1.7158e-10	T0 | CTRL	PKIA
IFI16.1	3.40343e-14	0.555622	0.686	0.014	7.07199e-10	T0 | CTRL	IFI16
NGFRAP1.1	4.49588e-14	1.66902	1	0.357	9.342e-10	T0 | CTRL	NGFRAP1
TOMM70A.1	6.11441e-14	0.80753	1	0.329	1.27051e-09	T0 | CTRL	TOMM70A
SLMO2.1	7.44379e-14	0.795118	1	0.314	1.54675e-09	T0 | CTRL	SLMO2
FLJ31306.1	7.49793e-14	0.570602	0.914	0.171	1.55799e-09	T0 | CTRL	FLJ31306
GSTT1.1	8.94639e-14	0.866322	0.943	0.257	1.85897e-09	T0 | CTRL	GSTT1
FMOD.1	1.94241e-13	1.13011	0.629	0	4.03613e-09	T0 | CTRL	FMOD
EGR1.1	2.05874e-13	1.43753	1	0.814	4.27785e-09	T0 | CTRL	EGR1
JAM2.1	2.22268e-13	0.507636	0.829	0.143	4.6185e-09	T0 | CTRL	JAM2
PVRL3.1	2.61261e-13	0.857537	0.914	0.271	5.42875e-09	T0 | CTRL	PVRL3
APOA1BP.1	3.40009e-13	0.831782	0.943	0.286	7.06505e-09	T0 | CTRL	APOA1BP
PKM.1	3.59442e-13	0.630402	1	1	7.46884e-09	T0 | CTRL	PKM
CALCRL.1	4.31479e-13	0.401277	0.714	0.043	8.96569e-09	T0 | CTRL	CALCRL
SLITRK3	4.3479e-13	0.416698	0.686	0.029	9.03451e-09	T0 | CTRL	SLITRK3
CIRH1A.2	4.91791e-13	0.831892	0.943	0.3	1.02189e-08	T0 | CTRL	CIRH1A
TH1L.1	5.76837e-13	0.91251	1	0.357	1.19861e-08	T0 | CTRL	TH1L
U2AF1.2	7.49433e-13	1.18552	1	0.343	1.55725e-08	T0 | CTRL	U2AF1
HEATR2.2	8.1352e-13	0.523851	0.971	0.214	1.69041e-08	T0 | CTRL	HEATR2
FAM198B.1	8.86829e-13	0.594486	0.6	0	1.84274e-08	T0 | CTRL	FAM198B
ACTB.3	1.02381e-12	0.95225	1	1	2.12737e-08	T0 | CTRL	ACTB
RPS8.1	1.07559e-12	-0.851488	1	1	2.23498e-08	T0 | CTRL	RPS8
CBS.2	1.12921e-12	0.974738	0.971	0.343	2.34638e-08	T0 | CTRL	CBS
HNRPDL.2	1.18849e-12	1.48662	1	0.357	2.46957e-08	T0 | CTRL	HNRPDL
WLS.1	1.59276e-12	-1.10552	0.914	1	3.30961e-08	T0 | CTRL	WLS
GRIK5.1	1.64609e-12	0.487269	0.743	0.086	3.42041e-08	T0 | CTRL	GRIK5
GPM6A.1	1.67265e-12	0.999223	1	0.957	3.4756e-08	T0 | CTRL	GPM6A
GLT25D2.1	1.88193e-12	1.35995	1	0.357	3.91046e-08	T0 | CTRL	GLT25D2
LHFP.1	2.19483e-12	1.31448	1	0.857	4.56064e-08	T0 | CTRL	LHFP
MT-ATP8.1	2.24252e-12	-0.899727	1	1	4.65974e-08	T0 | CTRL	MT-ATP8
LSMD1.2	2.31862e-12	0.784433	1	0.343	4.81785e-08	T0 | CTRL	LSMD1
EIF4G2.2	2.59431e-12	0.718956	1	1	5.39072e-08	T0 | CTRL	EIF4G2
DNAJA1.1	2.71617e-12	-0.974347	0.886	0.986	5.64392e-08	T0 | CTRL	DNAJA1
KLHDC5.1	3.59061e-12	0.831497	0.971	0.3	7.46093e-08	T0 | CTRL	KLHDC5
LINC00657.1	3.65498e-12	1.08531	1	0.343	7.59469e-08	T0 | CTRL	LINC00657
MT-CYB.2	3.81872e-12	-0.599938	1	1	7.93491e-08	T0 | CTRL	MT-CYB
C1orf85	4.42506e-12	0.312852	0.771	0.1	9.19483e-08	T0 | CTRL	C1orf85
TMEM194A.2	4.49282e-12	0.448488	0.886	0.157	9.33563e-08	T0 | CTRL	TMEM194A
C22orf32.1	5.1505e-12	0.570043	0.914	0.257	1.07022e-07	T0 | CTRL	C22orf32
MKI67IP.2	6.66374e-12	0.687926	1	0.343	1.38466e-07	T0 | CTRL	MKI67IP
ELOVL2.1	6.67105e-12	0.816024	0.971	0.386	1.38618e-07	T0 | CTRL	ELOVL2
QTRTD1.1	7.31301e-12	0.555776	0.829	0.171	1.51957e-07	T0 | CTRL	QTRTD1
NUCKS1.3	8.20212e-12	1.11637	1	1	1.70432e-07	T0 | CTRL	NUCKS1
NFIX.2	9.91153e-12	0.803611	1	1	2.05952e-07	T0 | CTRL	NFIX
C22orf28.2	1.0824e-11	0.65261	1	0.357	2.24911e-07	T0 | CTRL	C22orf28
MT-RNR1.2	1.08926e-11	-1.81079	1	1	2.26337e-07	T0 | CTRL	MT-RNR1
SIX1.1	1.54935e-11	0.461147	0.829	0.171	3.21939e-07	T0 | CTRL	SIX1
MT-TM.2	1.56326e-11	-0.986901	0.8	0.971	3.24829e-07	T0 | CTRL	MT-TM
SLC25A18.1	2.0373e-11	0.393354	0.686	0.071	4.2333e-07	T0 | CTRL	SLC25A18
RABL5.2	2.13474e-11	0.432263	0.886	0.2	4.43577e-07	T0 | CTRL	RABL5
RBM3.2	2.40196e-11	0.895429	1	0.914	4.99103e-07	T0 | CTRL	RBM3
PLA2G5	3.43881e-11	0.332137	0.571	0.014	7.1455e-07	T0 | CTRL	PLA2G5
KIAA1430.1	3.86945e-11	0.776269	1	0.343	8.04034e-07	T0 | CTRL	KIAA1430
METTL7B.1	4.10528e-11	1.53674	0.971	0.486	8.53036e-07	T0 | CTRL	METTL7B
SLC1A2.1	4.16094e-11	1.168	0.943	0.557	8.64601e-07	T0 | CTRL	SLC1A2
NR2F1.1	4.80059e-11	-1.16903	0.629	0.943	9.97514e-07	T0 | CTRL	NR2F1
CCDC90A.1	4.87923e-11	0.567368	0.943	0.314	1.01385e-06	T0 | CTRL	CCDC90A
RPL12.1	5.77404e-11	-0.794122	1	1	1.19979e-06	T0 | CTRL	RPL12
EFHA1.2	5.9465e-11	0.67829	0.886	0.243	1.23562e-06	T0 | CTRL	EFHA1
MYEOV2.1	6.67227e-11	0.504575	0.886	0.257	1.38643e-06	T0 | CTRL	MYEOV2
WAC-AS1.1	6.97599e-11	0.766152	1	0.7	1.44954e-06	T0 | CTRL	WAC-AS1
LOC100505876.1	7.55746e-11	0.492666	0.857	0.229	1.57036e-06	T0 | CTRL	LOC100505876
EEF1A1.1	7.58102e-11	-0.596242	1	1	1.57526e-06	T0 | CTRL	EEF1A1
PPAP2B.2	7.71761e-11	0.933606	0.971	0.357	1.60364e-06	T0 | CTRL	PPAP2B
PEA15.2	7.93171e-11	1.00821	1	0.986	1.64813e-06	T0 | CTRL	PEA15
AQP1.1	8.43347e-11	1.40868	0.6	0.043	1.75239e-06	T0 | CTRL	AQP1
HNRPLL.2	8.9629e-11	0.588903	0.943	0.3	1.8624e-06	T0 | CTRL	HNRPLL
HNRNPUL1.2	1.03941e-10	0.584314	1	1	2.1598e-06	T0 | CTRL	HNRNPUL1
RPL23.2	1.18914e-10	-0.80965	1	1	2.47092e-06	T0 | CTRL	RPL23
S100A16.1	1.24359e-10	1.00769	1	1	2.58406e-06	T0 | CTRL	S100A16
ATP5EP2.1	1.35532e-10	0.488721	0.857	0.271	2.81622e-06	T0 | CTRL	ATP5EP2
CCDC104.2	1.37653e-10	0.559847	0.971	0.286	2.86029e-06	T0 | CTRL	CCDC104
CCBL2.2	1.61067e-10	0.546008	0.914	0.257	3.34681e-06	T0 | CTRL	CCBL2
MDFIC.1	1.75747e-10	0.431487	0.714	0.143	3.65184e-06	T0 | CTRL	MDFIC
WBP5.2	1.77152e-10	0.906325	0.971	0.343	3.68103e-06	T0 | CTRL	WBP5
AHCTF1.1	2.00483e-10	0.855993	1	0.414	4.16583e-06	T0 | CTRL	AHCTF1
MRP63.2	2.13299e-10	0.710322	0.971	0.343	4.43213e-06	T0 | CTRL	MRP63
CADM2.1	2.336e-10	0.606731	0.8	0.186	4.85397e-06	T0 | CTRL	CADM2
CHCHD2.2	2.52982e-10	0.513311	1	0.986	5.25671e-06	T0 | CTRL	CHCHD2
CA2.2	2.53417e-10	0.739637	0.857	0.271	5.26575e-06	T0 | CTRL	CA2
C1R.1	2.63019e-10	0.476336	0.686	0.114	5.46528e-06	T0 | CTRL	C1R
NOV.1	2.6998e-10	-1.00872	0.343	0.857	5.60991e-06	T0 | CTRL	NOV
C21orf62.1	2.7925e-10	1.02791	0.914	0.5	5.80254e-06	T0 | CTRL	C21orf62
FAM5B.1	2.79892e-10	0.61249	0.714	0.129	5.81587e-06	T0 | CTRL	FAM5B
CRISPLD1.2	2.8343e-10	0.763341	0.771	0.171	5.88938e-06	T0 | CTRL	CRISPLD1
CALM2.2	2.88641e-10	0.844035	1	1	5.99766e-06	T0 | CTRL	CALM2
LOC100128252.1	3.13788e-10	0.479494	0.857	0.229	6.5202e-06	T0 | CTRL	LOC100128252
EBF1.1	3.41246e-10	-0.607044	0.086	0.757	7.09075e-06	T0 | CTRL	EBF1
CACNA1A.1	3.45584e-10	0.674012	0.714	0.129	7.18089e-06	T0 | CTRL	CACNA1A
C16orf80.1	3.55763e-10	0.731335	0.943	0.314	7.39239e-06	T0 | CTRL	C16orf80
AES.1	3.59112e-10	0.771959	1	0.957	7.46199e-06	T0 | CTRL	AES
CDK2AP1.1	3.59262e-10	0.674803	1	1	7.4651e-06	T0 | CTRL	CDK2AP1
KIAA1737.1	3.65235e-10	0.416273	0.771	0.214	7.58922e-06	T0 | CTRL	KIAA1737
NRD1.2	4.00428e-10	0.934418	1	0.343	8.32049e-06	T0 | CTRL	NRD1
RPL37.1	4.09457e-10	-0.657178	1	1	8.5081e-06	T0 | CTRL	RPL37
ASCL1.1	4.18294e-10	0.444119	0.714	0.114	8.69173e-06	T0 | CTRL	ASCL1
LOC100190986.1	5.38163e-10	0.481044	1	0.314	1.11825e-05	T0 | CTRL	LOC100190986
CBX5.1	6.04699e-10	0.75732	1	1	1.2565e-05	T0 | CTRL	CBX5
SF3B14.2	6.17372e-10	0.59338	0.943	0.314	1.28284e-05	T0 | CTRL	SF3B14
MCC.1	6.30048e-10	0.753417	1	0.929	1.30918e-05	T0 | CTRL	MCC
TUBA1B.3	6.31329e-10	1.26985	1	1	1.31184e-05	T0 | CTRL	TUBA1B
HDGF.2	6.31329e-10	0.715329	1	1	1.31184e-05	T0 | CTRL	HDGF
LOC401397.2	7.07515e-10	0.40231	0.857	0.229	1.47015e-05	T0 | CTRL	LOC401397
CDK6.3	7.18269e-10	1.00219	1	0.986	1.49249e-05	T0 | CTRL	CDK6
CPNE8.1	7.32519e-10	0.439332	0.629	0.071	1.5221e-05	T0 | CTRL	CPNE8
HPCAL1.1	8.14541e-10	0.642154	1	0.8	1.69253e-05	T0 | CTRL	HPCAL1
NHP2L1.2	8.43705e-10	0.871075	1	0.357	1.75313e-05	T0 | CTRL	NHP2L1
FAM108A1.1	8.49749e-10	0.536133	0.971	0.314	1.76569e-05	T0 | CTRL	FAM108A1
ARHGAP18	8.72335e-10	0.343655	0.743	0.186	1.81263e-05	T0 | CTRL	ARHGAP18
OSBPL6.1	9.74122e-10	0.698427	0.971	0.671	2.02413e-05	T0 | CTRL	OSBPL6
LPHN1.2	1.06702e-09	0.572948	0.914	0.3	2.21715e-05	T0 | CTRL	LPHN1
TLE2.1	1.07133e-09	0.403836	0.714	0.114	2.22613e-05	T0 | CTRL	TLE2
CNIH.2	1.12558e-09	0.72655	1	0.343	2.33885e-05	T0 | CTRL	CNIH
MT-ND2.1	1.14876e-09	-0.467687	1	1	2.387e-05	T0 | CTRL	MT-ND2
RDBP.2	1.17262e-09	0.471767	0.914	0.286	2.43658e-05	T0 | CTRL	RDBP
TRIM14	1.26047e-09	0.294489	0.714	0.129	2.61913e-05	T0 | CTRL	TRIM14
LOC100129361.2	1.33698e-09	0.539899	0.886	0.257	2.77812e-05	T0 | CTRL	LOC100129361
APLP1.1	1.36461e-09	0.703923	0.971	0.543	2.83552e-05	T0 | CTRL	APLP1
NUPL1.2	1.47079e-09	0.505372	0.914	0.286	3.05615e-05	T0 | CTRL	NUPL1
PHYHIPL	1.54476e-09	0.324218	0.571	0.043	3.20986e-05	T0 | CTRL	PHYHIPL
POU3F3.2	1.64474e-09	-1.16636	0	0.657	3.4176e-05	T0 | CTRL	POU3F3
DLC1.2	1.67439e-09	1.12231	1	0.914	3.47921e-05	T0 | CTRL	DLC1
FAM178A.2	1.73181e-09	0.513584	0.914	0.314	3.59853e-05	T0 | CTRL	FAM178A
SETD8.2	1.74556e-09	0.513934	0.886	0.271	3.62709e-05	T0 | CTRL	SETD8
RPL17.2	1.75215e-09	-0.841874	1	1	3.64078e-05	T0 | CTRL	RPL17
MOXD1.1	1.76141e-09	1.44043	0.971	0.771	3.66003e-05	T0 | CTRL	MOXD1
GPR123.1	1.8335e-09	0.382347	0.714	0.157	3.80983e-05	T0 | CTRL	GPR123
PEG10.2	2.07165e-09	1.21225	1	0.971	4.30469e-05	T0 | CTRL	PEG10
CD97.2	2.15484e-09	0.557155	0.886	0.286	4.47754e-05	T0 | CTRL	CD97
DPYSL2.2	2.16026e-09	0.644547	1	1	4.48881e-05	T0 | CTRL	DPYSL2
LIMCH1.1	2.25149e-09	0.811439	1	0.957	4.67837e-05	T0 | CTRL	LIMCH1
LPPR2.1	2.31499e-09	0.583266	0.829	0.271	4.81033e-05	T0 | CTRL	LPPR2
MID1.1	2.32082e-09	0.513885	0.914	0.4	4.82242e-05	T0 | CTRL	MID1
GPD2.2	2.34521e-09	0.547598	0.943	0.543	4.87311e-05	T0 | CTRL	GPD2
NT5C3.2	2.36407e-09	0.483017	0.943	0.3	4.91229e-05	T0 | CTRL	NT5C3
NT5C3L.1	2.79634e-09	0.529885	0.886	0.314	5.81052e-05	T0 | CTRL	NT5C3L
CDC42BPA.1	2.88523e-09	0.757893	1	0.929	5.99522e-05	T0 | CTRL	CDC42BPA
LINC01578.3	3.00167e-09	-0.862563	0	0.643	6.23718e-05	T0 | CTRL	LINC01578
ZFAS1.3	3.00167e-09	-0.962137	0	0.643	6.23718e-05	T0 | CTRL	ZFAS1
HACD3.2	3.00167e-09	-0.998443	0	0.643	6.23718e-05	T0 | CTRL	HACD3
TCEAL9.3	3.00167e-09	-1.15622	0	0.643	6.23718e-05	T0 | CTRL	TCEAL9
SNU13.2	3.00167e-09	-1.23559	0	0.643	6.23718e-05	T0 | CTRL	SNU13
ADGRG1.2	3.00167e-09	-1.31745	0	0.643	6.23718e-05	T0 | CTRL	ADGRG1
NORAD.2	3.00167e-09	-1.37373	0	0.643	6.23718e-05	T0 | CTRL	NORAD
NRDC.2	3.00167e-09	-1.47324	0	0.643	6.23718e-05	T0 | CTRL	NRDC
SRGAP2B.2	3.00167e-09	-1.47789	0	0.643	6.23718e-05	T0 | CTRL	SRGAP2B
COLGALT2.2	3.00167e-09	-1.59163	0	0.643	6.23718e-05	T0 | CTRL	COLGALT2
LRRC75A-AS1.3	3.00167e-09	-1.60924	0	0.643	6.23718e-05	T0 | CTRL	LRRC75A-AS1
RPS17.3	3.00167e-09	-1.93094	0	0.643	6.23718e-05	T0 | CTRL	RPS17
BEX3.3	3.00167e-09	-2.14699	0	0.643	6.23718e-05	T0 | CTRL	BEX3
HNRNPDL.2	3.00167e-09	-2.1556	0	0.643	6.23718e-05	T0 | CTRL	HNRNPDL
RACK1.3	3.00167e-09	-3.37021	0	0.643	6.23718e-05	T0 | CTRL	RACK1
LYPD1.1	3.01662e-09	0.567073	0.914	0.386	6.26823e-05	T0 | CTRL	LYPD1
COL4A1.1	3.23631e-09	-0.901604	0.771	0.986	6.72474e-05	T0 | CTRL	COL4A1
PCOLCE.1	3.34155e-09	0.685957	1	0.843	6.94341e-05	T0 | CTRL	PCOLCE
SREBF2.1	3.51616e-09	-0.680545	0.657	0.957	7.30624e-05	T0 | CTRL	SREBF2
UTP11L.2	3.55254e-09	0.555052	0.971	0.329	7.38181e-05	T0 | CTRL	UTP11L
TCEAL7.1	3.72501e-09	0.482166	0.657	0.1	7.74019e-05	T0 | CTRL	TCEAL7
GPR56.2	3.89453e-09	0.864321	1	0.357	8.09243e-05	T0 | CTRL	GPR56
PRR24.2	3.90052e-09	0.654717	1	0.329	8.10488e-05	T0 | CTRL	PRR24
TMSB4X.2	4.19e-09	0.900117	1	1	8.70641e-05	T0 | CTRL	TMSB4X
MGEA5.1	4.43035e-09	-0.653055	0.714	0.971	9.20582e-05	T0 | CTRL	MGEA5
DKFZP686I15217.1	4.47485e-09	0.484711	0.857	0.286	9.29829e-05	T0 | CTRL	DKFZP686I15217
COL4A2.1	4.54805e-09	-0.846289	1	1	9.4504e-05	T0 | CTRL	COL4A2
GPR37	4.65294e-09	0.287236	0.429	0	9.66835e-05	T0 | CTRL	GPR37
KIAA1009.1	4.75136e-09	0.340655	0.657	0.114	9.87286e-05	T0 | CTRL	KIAA1009
PCNX.2	4.84308e-09	0.391119	0.914	0.3	0.000100634	T0 | CTRL	PCNX
ITFG3.2	5.1259e-09	0.578543	1	0.314	0.000106511	T0 | CTRL	ITFG3
MGC2752.1	5.40021e-09	0.398637	0.943	0.286	0.000112211	T0 | CTRL	MGC2752
PPP4R3B.3	5.42032e-09	-0.731022	0	0.629	0.000112629	T0 | CTRL	PPP4R3B
RAB29.2	5.42032e-09	-0.757575	0	0.629	0.000112629	T0 | CTRL	RAB29
LOC729348.2	5.42032e-09	-0.801437	0	0.629	0.000112629	T0 | CTRL	LOC729348
ZNF271P.2	5.42032e-09	-0.824726	0	0.629	0.000112629	T0 | CTRL	ZNF271P
TMEM261.3	5.42032e-09	-0.858968	0	0.629	0.000112629	T0 | CTRL	TMEM261
ZNF106.2	5.42032e-09	-0.865415	0	0.629	0.000112629	T0 | CTRL	ZNF106
KMT2E.2	5.42032e-09	-1.0706	0	0.629	0.000112629	T0 | CTRL	KMT2E
KMT2A.2	5.42032e-09	-1.12841	0	0.629	0.000112629	T0 | CTRL	KMT2A
ADGRL2.2	5.42032e-09	-1.20047	0	0.629	0.000112629	T0 | CTRL	ADGRL2
SARAF.2	5.42032e-09	-1.49122	0	0.629	0.000112629	T0 | CTRL	SARAF
WAPAL.2	5.79823e-09	0.522512	0.914	0.329	0.000120481	T0 | CTRL	WAPAL
EIF5B.2	5.80808e-09	0.542806	1	0.957	0.000120686	T0 | CTRL	EIF5B
BEX4.1	5.89035e-09	0.59976	0.886	0.314	0.000122396	T0 | CTRL	BEX4
LOC283070.2	6.05374e-09	0.542043	0.8	0.2	0.000125791	T0 | CTRL	LOC283070
RAB3B.1	6.2477e-09	-0.605639	0.171	0.743	0.000129821	T0 | CTRL	RAB3B
RPL10.1	6.56307e-09	-0.496248	1	1	0.000136374	T0 | CTRL	RPL10
PKD1P1.2	6.61364e-09	0.800313	1	0.386	0.000137425	T0 | CTRL	PKD1P1
NADKD1.2	6.62565e-09	0.649333	0.943	0.343	0.000137674	T0 | CTRL	NADKD1
LOC202781.1	6.83018e-09	0.460962	0.686	0.171	0.000141924	T0 | CTRL	LOC202781
CYBASC3.1	6.94556e-09	0.329862	0.771	0.214	0.000144322	T0 | CTRL	CYBASC3
SOX11.1	6.97367e-09	-0.805611	0.971	0.986	0.000144906	T0 | CTRL	SOX11
LIX1L.3	7.50585e-09	-0.820311	0.257	0.786	0.000155964	T0 | CTRL	LIX1L
ERBB2IP.2	8.76769e-09	0.709279	1	0.329	0.000182184	T0 | CTRL	ERBB2IP
IGFBP3.2	9.04891e-09	-1.82125	0.857	1	0.000188027	T0 | CTRL	IGFBP3
PCNXL2.1	9.6385e-09	0.377839	0.686	0.157	0.000200278	T0 | CTRL	PCNXL2
P3H4.2	9.68644e-09	-0.598238	0	0.614	0.000201275	T0 | CTRL	P3H4
CFAP97.2	9.68644e-09	-0.717594	0	0.614	0.000201275	T0 | CTRL	CFAP97
CNIH1.2	9.68644e-09	-0.725186	0	0.614	0.000201275	T0 | CTRL	CNIH1
UTP11.2	9.68644e-09	-0.780867	0	0.614	0.000201275	T0 | CTRL	UTP11
NELFCD.2	9.68644e-09	-0.782195	0	0.614	0.000201275	T0 | CTRL	NELFCD
LOC55338.3	9.68644e-09	-0.870668	0	0.614	0.000201275	T0 | CTRL	LOC55338
KMT2C.2	9.68644e-09	-0.921283	0	0.614	0.000201275	T0 | CTRL	KMT2C
PLPP3.2	9.68644e-09	-1.08267	0	0.614	0.000201275	T0 | CTRL	PLPP3
TCAF1.2	9.68644e-09	-1.14345	0	0.614	0.000201275	T0 | CTRL	TCAF1
LINC00504.2	9.68644e-09	-1.23402	0	0.614	0.000201275	T0 | CTRL	LINC00504
RNA45S5.2	9.68644e-09	-1.59531	0	0.614	0.000201275	T0 | CTRL	RNA45S5
LPHN3.2	9.82444e-09	0.45539	0.943	0.329	0.000204142	T0 | CTRL	LPHN3
LRRC37BP1.2	1.03091e-08	0.405331	0.943	0.286	0.000214213	T0 | CTRL	LRRC37BP1
NAPA.1	1.06094e-08	0.564504	1	0.914	0.000220453	T0 | CTRL	NAPA
RPL27A	1.06419e-08	-0.482338	1	1	0.000221128	T0 | CTRL	RPL27A
TXN.1	1.06419e-08	-0.756041	1	1	0.000221128	T0 | CTRL	TXN
LAMB3.1	1.10015e-08	0.412897	0.857	0.357	0.0002286	T0 | CTRL	LAMB3
EIF2C1.1	1.11376e-08	0.363919	0.771	0.243	0.000231429	T0 | CTRL	EIF2C1
STXBP5L.1	1.18665e-08	-0.419969	0.029	0.629	0.000246575	T0 | CTRL	STXBP5L
IER5L.3	1.20699e-08	-0.862227	0.429	0.843	0.0002508	T0 | CTRL	IER5L
LDOC1	1.21745e-08	0.432569	0.771	0.243	0.000252974	T0 | CTRL	LDOC1
TPD52.1	1.22324e-08	0.35429	0.686	0.157	0.000254177	T0 | CTRL	TPD52
KDSR.1	1.23554e-08	-0.784637	0.829	0.957	0.000256732	T0 | CTRL	KDSR
SLC25A37.1	1.39478e-08	-0.802746	0.743	0.914	0.000289822	T0 | CTRL	SLC25A37
FOXM1.3	1.44696e-08	0.750053	0.886	0.343	0.000300663	T0 | CTRL	FOXM1
KIAA1731.1	1.44713e-08	0.35414	0.8	0.243	0.000300699	T0 | CTRL	KIAA1731
FAM115A.2	1.47589e-08	0.736065	1	0.343	0.000306675	T0 | CTRL	FAM115A
C17orf85.1	1.51114e-08	0.422092	0.886	0.314	0.000313999	T0 | CTRL	C17orf85
LOC100506054.1	1.52698e-08	0.268921	0.714	0.157	0.00031729	T0 | CTRL	LOC100506054
SGOL1.2	1.54393e-08	0.478548	0.686	0.129	0.000320813	T0 | CTRL	SGOL1
ZNF271.2	1.54403e-08	0.488519	0.886	0.286	0.000320833	T0 | CTRL	ZNF271
FAM195B.1	1.57919e-08	0.466994	0.886	0.329	0.00032814	T0 | CTRL	FAM195B
PCNXL4.2	1.59879e-08	0.522402	0.8	0.271	0.000332212	T0 | CTRL	PCNXL4
IGFBP7.2	1.64523e-08	1.27382	1	0.929	0.000341862	T0 | CTRL	IGFBP7
C9orf123.2	1.70713e-08	0.491021	0.971	0.329	0.000354724	T0 | CTRL	C9orf123
KLF4.1	1.71342e-08	-0.425305	0	0.6	0.000356031	T0 | CTRL	KLF4
TMEM259.2	1.71342e-08	-0.520568	0	0.6	0.000356031	T0 | CTRL	TMEM259
TOMM70.2	1.71342e-08	-0.57991	0	0.6	0.000356031	T0 | CTRL	TOMM70
HNRNPLL.3	1.71342e-08	-0.58505	0	0.6	0.000356031	T0 | CTRL	HNRNPLL
LINC01000.3	1.71342e-08	-0.613208	0	0.6	0.000356031	T0 | CTRL	LINC01000
SF3B6.2	1.71342e-08	-0.629586	0	0.6	0.000356031	T0 | CTRL	SF3B6
NIFK.2	1.71342e-08	-0.656268	0	0.6	0.000356031	T0 | CTRL	NIFK
KLHL42.2	1.71342e-08	-0.699738	0	0.6	0.000356031	T0 | CTRL	KLHL42
MYDGF.2	1.71342e-08	-0.748755	0	0.6	0.000356031	T0 | CTRL	MYDGF
NAA38.3	1.71342e-08	-0.789221	0	0.6	0.000356031	T0 | CTRL	NAA38
SRPRA.2	1.71342e-08	-0.828834	0	0.6	0.000356031	T0 | CTRL	SRPRA
LOC101928103.2	1.71342e-08	-0.848008	0	0.6	0.000356031	T0 | CTRL	LOC101928103
SOLH.1	1.72146e-08	0.392211	0.857	0.286	0.000357702	T0 | CTRL	SOLH
HIATL1.2	1.73426e-08	0.393186	0.8	0.229	0.000360361	T0 | CTRL	HIATL1
DPP6.1	1.82353e-08	0.477309	0.571	0.1	0.000378911	T0 | CTRL	DPP6
YWHAQ.1	1.85506e-08	0.548389	1	1	0.000385463	T0 | CTRL	YWHAQ
VDAC1.2	1.85506e-08	0.534922	1	1	0.000385463	T0 | CTRL	VDAC1
ARHGEF26.1	1.8961e-08	0.400983	0.971	0.671	0.00039399	T0 | CTRL	ARHGEF26
FAM108C1.1	1.96609e-08	0.400724	0.8	0.243	0.000408534	T0 | CTRL	FAM108C1
C1orf63.2	2.03424e-08	0.398553	0.857	0.3	0.000422695	T0 | CTRL	C1orf63
DHFR.2	2.25144e-08	0.914656	1	0.743	0.000467827	T0 | CTRL	DHFR
SRSF2.2	2.25748e-08	0.700434	1	1	0.000469081	T0 | CTRL	SRSF2
CELF2.1	2.34757e-08	0.571609	1	0.986	0.000487801	T0 | CTRL	CELF2
MLL.2	2.34927e-08	0.783293	1	0.357	0.000488156	T0 | CTRL	MLL
C1orf86.1	2.39799e-08	0.469968	0.886	0.314	0.000498279	T0 | CTRL	C1orf86
BST2.1	2.40244e-08	0.475755	0.486	0.043	0.000499204	T0 | CTRL	BST2
H2AFY.2	2.44114e-08	0.55469	1	1	0.000507245	T0 | CTRL	H2AFY
C4orf27.2	2.55318e-08	0.290558	0.8	0.2	0.000530525	T0 | CTRL	C4orf27
C11orf82.2	2.57158e-08	0.405863	0.657	0.129	0.000534349	T0 | CTRL	C11orf82
COL27A1.3	2.61873e-08	-1.18144	0.114	0.671	0.000544146	T0 | CTRL	COL27A1
ANKRD20A9P.1	2.6384e-08	-0.671404	0.943	0.986	0.000548233	T0 | CTRL	ANKRD20A9P
UBE2R2.1	2.68342e-08	-0.556498	0.857	0.986	0.000557589	T0 | CTRL	UBE2R2
LDHA.2	2.7441e-08	0.845258	1	1	0.000570197	T0 | CTRL	LDHA
MRM2.2	3.00056e-08	-0.464625	0	0.586	0.000623487	T0 | CTRL	MRM2
MCRIP1.2	3.00056e-08	-0.465681	0	0.586	0.000623487	T0 | CTRL	MCRIP1
ZNF667-AS1.3	3.00056e-08	-0.574412	0	0.586	0.000623487	T0 | CTRL	ZNF667-AS1
GLIDR.3	3.00056e-08	-0.606716	0	0.586	0.000623487	T0 | CTRL	GLIDR
CFAP20.2	3.00056e-08	-0.615819	0	0.586	0.000623487	T0 | CTRL	CFAP20
CTSL.2	3.00056e-08	-0.618879	0	0.586	0.000623487	T0 | CTRL	CTSL
KYAT3.2	3.00056e-08	-0.631213	0	0.586	0.000623487	T0 | CTRL	KYAT3
SC5D.2	3.00056e-08	-0.641667	0	0.586	0.000623487	T0 | CTRL	SC5D
PKD1P6-NPIPP1.2	3.00056e-08	-0.668051	0	0.586	0.000623487	T0 | CTRL	PKD1P6-NPIPP1
LOC105377105.2	3.00056e-08	-0.678019	0	0.586	0.000623487	T0 | CTRL	LOC105377105
MRPL57.3	3.00056e-08	-0.742899	0	0.586	0.000623487	T0 | CTRL	MRPL57
NADK2.2	3.00056e-08	-0.802357	0	0.586	0.000623487	T0 | CTRL	NADK2
LOC100506421.2	3.08699e-08	0.480471	0.829	0.271	0.000641446	T0 | CTRL	LOC100506421
PHKB.1	3.18338e-08	0.531432	1	0.886	0.000661475	T0 | CTRL	PHKB
SURF4.1	3.24567e-08	-0.595215	0.914	0.929	0.000674418	T0 | CTRL	SURF4
AQP7P3.2	3.29552e-08	0.532971	0.886	0.286	0.000684777	T0 | CTRL	AQP7P3
SYNM.1	3.32239e-08	1.0164	1	0.914	0.000690359	T0 | CTRL	SYNM
COL23A1	3.42262e-08	0.276903	0.543	0.057	0.000711186	T0 | CTRL	COL23A1
FGF12	3.42964e-08	0.740096	1	0.871	0.000712645	T0 | CTRL	FGF12
TCP1.2	3.46329e-08	0.604243	1	0.986	0.000719637	T0 | CTRL	TCP1
TMEM48.2	3.47838e-08	0.410716	0.886	0.329	0.000722773	T0 | CTRL	TMEM48
SRPR.2	3.52226e-08	0.621025	1	0.357	0.000731891	T0 | CTRL	SRPR
TMEM50A.2	3.59972e-08	-0.500066	1	1	0.000747985	T0 | CTRL	TMEM50A
KIAA0226.1	3.6549e-08	0.328959	0.829	0.271	0.000759452	T0 | CTRL	KIAA0226
PHF15.1	3.71792e-08	0.369297	0.6	0.129	0.000772547	T0 | CTRL	PHF15
SYNCRIP.1	3.74135e-08	0.609594	1	1	0.000777415	T0 | CTRL	SYNCRIP
ZFP106.2	3.7768e-08	0.693418	1	0.343	0.000784782	T0 | CTRL	ZFP106
MLF1IP.2	3.80415e-08	0.386477	0.686	0.129	0.000790464	T0 | CTRL	MLF1IP
MEG3.3	3.88838e-08	-1.23771	1	1	0.000807967	T0 | CTRL	MEG3
CHODL	3.90825e-08	0.30388	0.429	0.014	0.000812096	T0 | CTRL	CHODL
MGC21881.2	4.27023e-08	0.434879	0.8	0.243	0.000887312	T0 | CTRL	MGC21881
NARG2.1	4.27023e-08	0.33317	0.8	0.243	0.000887312	T0 | CTRL	NARG2
THSD7A.1	4.32423e-08	-0.999784	0.543	0.9	0.000898532	T0 | CTRL	THSD7A
GTF3C4.2	4.50471e-08	-0.462578	0.029	0.614	0.000936034	T0 | CTRL	GTF3C4
SRP9.3	4.53458e-08	0.503179	1	1	0.00094224	T0 | CTRL	SRP9
GPATCH2L.2	4.55102e-08	-0.781051	0.229	0.714	0.000945657	T0 | CTRL	GPATCH2L
SLAIN1.1	4.56793e-08	0.640699	1	0.657	0.00094917	T0 | CTRL	SLAIN1
TFAP2A.1	4.62063e-08	0.366415	0.6	0.114	0.000960122	T0 | CTRL	TFAP2A
C10orf137.1	4.72218e-08	0.348507	0.686	0.157	0.000981221	T0 | CTRL	C10orf137
GNAQ.2	4.99319e-08	-1.51443	0.514	0.829	0.00103754	T0 | CTRL	GNAQ
NSG1.1	5.20313e-08	-0.45408	0	0.571	0.00108116	T0 | CTRL	NSG1
NT5C3B.2	5.20313e-08	-0.488322	0	0.571	0.00108116	T0 | CTRL	NT5C3B
RTCB.2	5.20313e-08	-0.572112	0	0.571	0.00108116	T0 | CTRL	RTCB
CFAP36.2	5.20313e-08	-0.586447	0	0.571	0.00108116	T0 | CTRL	CFAP36
KMT5B.2	5.20313e-08	-0.607626	0	0.571	0.00108116	T0 | CTRL	KMT5B
NAXE.2	5.20313e-08	-0.641127	0	0.571	0.00108116	T0 | CTRL	NAXE
TIGAR.2	5.20313e-08	-0.708885	0	0.571	0.00108116	T0 | CTRL	TIGAR
LOC101929486.2	5.20313e-08	-0.821258	0	0.571	0.00108116	T0 | CTRL	LOC101929486
ITGB8.1	5.28436e-08	0.75119	1	1	0.00109804	T0 | CTRL	ITGB8
TCEA1.1	5.28436e-08	0.494611	1	1	0.00109804	T0 | CTRL	TCEA1
GPR158.3	5.60488e-08	-0.866307	0.8	0.943	0.00116464	T0 | CTRL	GPR158
GXYLT1.1	5.90283e-08	0.429375	0.914	0.457	0.00122655	T0 | CTRL	GXYLT1
WDR85.2	5.91671e-08	0.309523	0.914	0.286	0.00122943	T0 | CTRL	WDR85
FLJ45340.2	6.2671e-08	0.465148	0.914	0.343	0.00130224	T0 | CTRL	FLJ45340
PPIA.2	6.39181e-08	0.467643	1	1	0.00132815	T0 | CTRL	PPIA
VCP.1	6.89509e-08	-0.669864	1	0.986	0.00143273	T0 | CTRL	VCP
CENPK.3	7.11118e-08	0.482174	0.857	0.329	0.00147763	T0 | CTRL	CENPK
EEF1G.1	7.16091e-08	-0.535778	1	1	0.00148797	T0 | CTRL	EEF1G
POLR2J.1	7.72267e-08	0.51667	1	0.986	0.00160469	T0 | CTRL	POLR2J
PTPLAD1.2	8.11511e-08	0.652237	1	0.357	0.00168624	T0 | CTRL	PTPLAD1
RQCD1.2	8.18303e-08	0.468397	0.886	0.3	0.00170035	T0 | CTRL	RQCD1
STK39.1	8.66915e-08	0.540947	1	0.8	0.00180136	T0 | CTRL	STK39
HRSP12.1	8.7388e-08	0.278778	0.8	0.243	0.00181584	T0 | CTRL	HRSP12
UBE2E3.2	8.87693e-08	0.641348	1	0.529	0.00184454	T0 | CTRL	UBE2E3
PLPP2.3	8.93571e-08	-0.401908	0	0.557	0.00185675	T0 | CTRL	PLPP2
CAPN15.2	8.93571e-08	-0.425793	0	0.557	0.00185675	T0 | CTRL	CAPN15
TMEM94.2	8.93571e-08	-0.46169	0	0.557	0.00185675	T0 | CTRL	TMEM94
SMIM10L1.2	8.93571e-08	-0.464494	0	0.557	0.00185675	T0 | CTRL	SMIM10L1
ADGRE5.2	8.93571e-08	-0.47464	0	0.557	0.00185675	T0 | CTRL	ADGRE5
FLJ44635.3	8.93571e-08	-0.495742	0	0.557	0.00185675	T0 | CTRL	FLJ44635
GPAT4.2	8.93571e-08	-0.507363	0	0.557	0.00185675	T0 | CTRL	GPAT4
DNAAF5.2	8.93571e-08	-0.546288	0	0.557	0.00185675	T0 | CTRL	DNAAF5
LINC01158.2	8.93571e-08	-0.561658	0	0.557	0.00185675	T0 | CTRL	LINC01158
FAM234A.2	8.93571e-08	-0.561845	0	0.557	0.00185675	T0 | CTRL	FAM234A
ADGRL3.2	8.93571e-08	-0.57597	0	0.557	0.00185675	T0 | CTRL	ADGRL3
LINC01011.2	8.93571e-08	-0.578982	0	0.557	0.00185675	T0 | CTRL	LINC01011
PCNX4.2	8.93571e-08	-0.588463	0	0.557	0.00185675	T0 | CTRL	PCNX4
MFSD14A.2	8.93571e-08	-0.628808	0	0.557	0.00185675	T0 | CTRL	MFSD14A
TRIP6.1	8.93861e-08	0.47738	1	0.9	0.00185735	T0 | CTRL	TRIP6
CHMP5.1	8.96328e-08	-0.496588	0.886	0.986	0.00186248	T0 | CTRL	CHMP5
EID1.1	8.97701e-08	0.52541	1	0.986	0.00186533	T0 | CTRL	EID1
LOC100132352.1	9.02879e-08	0.267032	0.714	0.157	0.00187609	T0 | CTRL	LOC100132352
SMCR7L.2	9.05038e-08	0.418058	0.914	0.3	0.00188058	T0 | CTRL	SMCR7L
MKI67.2	9.06083e-08	1.33258	0.914	0.457	0.00188275	T0 | CTRL	MKI67
ZNF542.1	9.44891e-08	0.418385	0.686	0.2	0.00196339	T0 | CTRL	ZNF542
IL17RB	9.92265e-08	0.278933	0.657	0.157	0.00206183	T0 | CTRL	IL17RB
MAGI2-AS3.1	1.0312e-07	0.369825	0.714	0.229	0.00214272	T0 | CTRL	MAGI2-AS3
TIMP3.1	1.03523e-07	0.370101	0.857	0.343	0.0021511	T0 | CTRL	TIMP3
VMP1.2	1.04e-07	0.638338	1	0.914	0.00216101	T0 | CTRL	VMP1
RABGGTB.1	1.04118e-07	-0.622087	0.914	0.971	0.00216347	T0 | CTRL	RABGGTB
SPATS2L.1	1.04276e-07	0.749128	1	0.986	0.00216675	T0 | CTRL	SPATS2L
RPL13.1	1.08243e-07	-0.459919	1	1	0.00224917	T0 | CTRL	RPL13
EGR2.1	1.08561e-07	0.381711	0.657	0.157	0.00225578	T0 | CTRL	EGR2
RGS6	1.09013e-07	0.288141	0.543	0.086	0.00226518	T0 | CTRL	RGS6
LOC646719.1	1.09777e-07	0.266642	0.629	0.143	0.00228106	T0 | CTRL	LOC646719
PDPN.2	1.16531e-07	0.719967	1	0.943	0.0024214	T0 | CTRL	PDPN
CSRP2BP.1	1.18742e-07	0.260972	0.657	0.157	0.00246734	T0 | CTRL	CSRP2BP
TFDP1.1	1.19549e-07	0.647611	1	0.857	0.0024841	T0 | CTRL	TFDP1
HES1.2	1.20857e-07	0.803608	1	0.929	0.0025113	T0 | CTRL	HES1
HNRNPD.1	1.21039e-07	0.612699	1	1	0.00251507	T0 | CTRL	HNRNPD
MT-ND5.2	1.21039e-07	-0.57779	1	1	0.00251507	T0 | CTRL	MT-ND5
MNF1.2	1.25504e-07	0.371102	0.829	0.3	0.00260784	T0 | CTRL	MNF1
DKK3.1	1.27286e-07	-0.809969	0.686	0.914	0.00264487	T0 | CTRL	DKK3
MLL3.2	1.39882e-07	0.592678	1	0.357	0.0029066	T0 | CTRL	MLL3
MSI2.3	1.42485e-07	-1.88457	0.543	0.843	0.00296069	T0 | CTRL	MSI2
FTSJ2.2	1.42942e-07	0.478921	0.886	0.314	0.00297019	T0 | CTRL	FTSJ2
CST3.1	1.51165e-07	0.984352	1	1	0.00314106	T0 | CTRL	CST3
GCN1.2	1.52012e-07	-0.430402	0	0.543	0.00315865	T0 | CTRL	GCN1
CEBPZOS.2	1.52012e-07	-0.435044	0	0.543	0.00315865	T0 | CTRL	CEBPZOS
ROR1-AS1.3	1.52012e-07	-0.43641	0	0.543	0.00315865	T0 | CTRL	ROR1-AS1
NT5C3A.2	1.52012e-07	-0.445516	0	0.543	0.00315865	T0 | CTRL	NT5C3A
NCBP3.2	1.52012e-07	-0.450614	0	0.543	0.00315865	T0 | CTRL	NCBP3
MIEF1.2	1.52012e-07	-0.459913	0	0.543	0.00315865	T0 | CTRL	MIEF1
LINC00998.3	1.52012e-07	-0.463936	0	0.543	0.00315865	T0 | CTRL	LINC00998
LSM8.3	1.52012e-07	-0.476905	0	0.543	0.00315865	T0 | CTRL	LSM8
MCUR1.2	1.52012e-07	-0.490365	0	0.543	0.00315865	T0 | CTRL	MCUR1
LOC100132249.3	1.52012e-07	-0.512528	0	0.543	0.00315865	T0 | CTRL	LOC100132249
MICU2.2	1.52012e-07	-0.532922	0	0.543	0.00315865	T0 | CTRL	MICU2
COLGALT1.3	1.52012e-07	-0.576903	0	0.543	0.00315865	T0 | CTRL	COLGALT1
RSRP1.2	1.52012e-07	-0.653983	0	0.543	0.00315865	T0 | CTRL	RSRP1
MT-ND4L.2	1.56845e-07	-0.762522	1	1	0.00325909	T0 | CTRL	MT-ND4L
MLL5.2	1.56998e-07	0.678336	1	0.357	0.00326226	T0 | CTRL	MLL5
FAM63B.1	1.58426e-07	-0.618105	0.714	0.957	0.00329194	T0 | CTRL	FAM63B
AP1S2.1	1.60118e-07	0.782972	1	0.843	0.00332708	T0 | CTRL	AP1S2
KIAA0317.1	1.60777e-07	0.310773	0.829	0.271	0.0033408	T0 | CTRL	KIAA0317
VBP1.1	1.62612e-07	0.429906	1	0.943	0.00337892	T0 | CTRL	VBP1
LOC284100	1.72094e-07	0.25985	0.629	0.157	0.00357594	T0 | CTRL	LOC284100
RFX3.2	1.72724e-07	-0.677717	0.143	0.643	0.00358903	T0 | CTRL	RFX3
HDHD1.1	1.77176e-07	0.255937	0.657	0.157	0.00368153	T0 | CTRL	HDHD1
RNASEH2A.2	1.78076e-07	0.697023	0.971	0.629	0.00370024	T0 | CTRL	RNASEH2A
DCAF10	1.78076e-07	-0.478746	0.514	0.857	0.00370024	T0 | CTRL	DCAF10
STT3B.3	1.91114e-07	-0.78036	0.714	0.9	0.00397116	T0 | CTRL	STT3B
LONRF2.1	1.98099e-07	0.689044	0.686	0.257	0.0041163	T0 | CTRL	LONRF2
C14orf23.1	2.01318e-07	0.28945	0.657	0.171	0.00418318	T0 | CTRL	C14orf23
FAM91A1.1	2.01761e-07	0.443977	0.971	0.729	0.0041924	T0 | CTRL	FAM91A1
SH2B3.2	2.09071e-07	0.855204	1	0.886	0.00434428	T0 | CTRL	SH2B3
LSM4.1	2.18144e-07	0.543481	1	0.971	0.00453281	T0 | CTRL	LSM4
PRKAR2A.3	2.19951e-07	-0.920892	0.371	0.757	0.00457035	T0 | CTRL	PRKAR2A
GGH.2	2.3188e-07	0.646231	1	0.857	0.00481824	T0 | CTRL	GGH
METTL7A.2	2.3454e-07	0.659429	0.886	0.571	0.00487351	T0 | CTRL	METTL7A
C12orf5.2	2.41695e-07	0.509	0.943	0.343	0.00502217	T0 | CTRL	C12orf5
PGRMC1.1	2.42355e-07	0.525947	1	0.9	0.00503589	T0 | CTRL	PGRMC1
MLL2.2	2.4306e-07	0.361218	0.857	0.3	0.00505055	T0 | CTRL	MLL2
KMT2D.3	2.56205e-07	-0.370935	0	0.529	0.00532368	T0 | CTRL	KMT2D
PSMA3-AS1.3	2.56205e-07	-0.379613	0	0.529	0.00532368	T0 | CTRL	PSMA3-AS1
ABHD17B.3	2.56205e-07	-0.383193	0	0.529	0.00532368	T0 | CTRL	ABHD17B
COPS9.2	2.56205e-07	-0.399053	0	0.529	0.00532368	T0 | CTRL	COPS9
ADGRL1.3	2.56205e-07	-0.4285	0	0.529	0.00532368	T0 | CTRL	ADGRL1
CNOT9.3	2.56205e-07	-0.458691	0	0.529	0.00532368	T0 | CTRL	CNOT9
UTP4.2	2.56205e-07	-0.579046	0	0.529	0.00532368	T0 | CTRL	UTP4
LINC00342.2	2.56205e-07	-0.631366	0	0.529	0.00532368	T0 | CTRL	LINC00342
ERBIN.2	2.56205e-07	-0.640827	0	0.529	0.00532368	T0 | CTRL	ERBIN
CHAF1A.2	2.60093e-07	0.602894	0.943	0.486	0.00540447	T0 | CTRL	CHAF1A
TPT1.1	2.61641e-07	-0.50603	1	1	0.00543663	T0 | CTRL	TPT1
RPS15A	2.61641e-07	-0.513257	1	1	0.00543663	T0 | CTRL	RPS15A
KIAA0146.1	2.67317e-07	0.253998	0.686	0.186	0.00555458	T0 | CTRL	KIAA0146
C14orf132	2.69962e-07	0.278211	0.514	0.086	0.00560953	T0 | CTRL	C14orf132
EIF4A2.3	2.7129e-07	-0.595803	1	1	0.00563713	T0 | CTRL	EIF4A2
BUB1B.2	2.78235e-07	0.561101	0.8	0.257	0.00578144	T0 | CTRL	BUB1B
GRIK3	2.78982e-07	0.423037	0.6	0.129	0.00579696	T0 | CTRL	GRIK3
SMC1A.2	2.79614e-07	0.646305	1	0.886	0.0058101	T0 | CTRL	SMC1A
PLP2.1	2.89183e-07	0.566131	0.943	0.757	0.00600894	T0 | CTRL	PLP2
ADAM17.2	3.02749e-07	-0.507186	0.571	0.886	0.00629081	T0 | CTRL	ADAM17
MT2A.1	3.13349e-07	0.812454	1	0.957	0.00651109	T0 | CTRL	MT2A
TUBB.3	3.24924e-07	0.740561	1	1	0.00675159	T0 | CTRL	TUBB
HIF1A.1	3.25425e-07	0.590756	0.971	0.7	0.00676201	T0 | CTRL	HIF1A
C6orf211.1	3.29169e-07	0.272824	0.743	0.257	0.0068398	T0 | CTRL	C6orf211
NAA38..1.2	3.29911e-07	0.48463	0.857	0.329	0.00685522	T0 | CTRL	NAA38..1
RAD51AP1.3	3.45061e-07	0.44968	0.714	0.229	0.00717002	T0 | CTRL	RAD51AP1
NPNT.2	3.56376e-07	-0.712985	0.771	0.957	0.00740513	T0 | CTRL	NPNT
MEIS2.1	3.60744e-07	0.62295	0.971	0.8	0.0074959	T0 | CTRL	MEIS2
EIF4H.2	3.75068e-07	0.441254	1	1	0.00779354	T0 | CTRL	EIF4H
TCF19.1	3.85315e-07	0.549791	0.714	0.286	0.00800645	T0 | CTRL	TCF19
RPL39.1	3.88726e-07	-0.600887	1	1	0.00807734	T0 | CTRL	RPL39
CDK1.2	3.93952e-07	1.11307	0.943	0.571	0.00818593	T0 | CTRL	CDK1
MLL4.2	3.94125e-07	0.353445	0.886	0.3	0.00818952	T0 | CTRL	MLL4
GLT25D1.2	3.99814e-07	0.328138	1	0.329	0.00830774	T0 | CTRL	GLT25D1
RPA1.2	4.02308e-07	0.606604	1	0.929	0.00835956	T0 | CTRL	RPA1
LOC152217.2	4.09491e-07	0.371523	0.886	0.3	0.00850881	T0 | CTRL	LOC152217
PIP5K1B.2	4.27897e-07	-0.3535	0	0.514	0.00889128	T0 | CTRL	PIP5K1B
LINC00368.2	4.27897e-07	-0.382903	0	0.514	0.00889128	T0 | CTRL	LINC00368
BORCS7.3	4.27897e-07	-0.4129	0	0.514	0.00889128	T0 | CTRL	BORCS7
NCBP2-AS2.2	4.27897e-07	-0.433444	0	0.514	0.00889128	T0 | CTRL	NCBP2-AS2
WAPL.2	4.27897e-07	-0.446493	0	0.514	0.00889128	T0 | CTRL	WAPL
PLPPR2.3	4.27897e-07	-0.47116	0	0.514	0.00889128	T0 | CTRL	PLPPR2
CARD19.3	4.27897e-07	-0.501591	0	0.514	0.00889128	T0 | CTRL	CARD19
SHTN1.3	4.27897e-07	-0.594624	0	0.514	0.00889128	T0 | CTRL	SHTN1
RPL26.1	4.32641e-07	-0.55195	1	1	0.00898986	T0 | CTRL	RPL26
MT-ND4.1	4.48316e-07	-0.43392	1	1	0.00931555	T0 | CTRL	MT-ND4
CSF1.2	4.6511e-07	-0.663413	0.629	0.886	0.00966451	T0 | CTRL	CSF1
RAB7L1.2	4.68715e-07	0.442103	0.886	0.329	0.00973943	T0 | CTRL	RAB7L1
MOB1A.1	4.69753e-07	-0.558698	0.486	0.829	0.00976099	T0 | CTRL	MOB1A
PBK.3	4.76345e-07	0.621506	0.771	0.286	0.00989797	T0 | CTRL	PBK
GPR125.2	4.76513e-07	0.364584	0.829	0.3	0.00990147	T0 | CTRL	GPR125
C2orf29.1	4.81058e-07	0.26416	0.629	0.171	0.00999591	T0 | CTRL	C2orf29
RPL34.2	4.81324e-07	-0.551709	1	1	0.0100014	T0 | CTRL	RPL34
ZFAND5.1	4.98695e-07	-0.596209	1	1	0.0103624	T0 | CTRL	ZFAND5
NCAPG.3	5.04246e-07	0.582987	0.8	0.286	0.0104777	T0 | CTRL	NCAPG
PRC1.3	5.06967e-07	0.938624	0.914	0.529	0.0105343	T0 | CTRL	PRC1
ADI1.1	5.11155e-07	0.473299	0.943	0.8	0.0106213	T0 | CTRL	ADI1
RPL37A.2	5.1667e-07	-0.520699	1	1	0.0107359	T0 | CTRL	RPL37A
TMED4.2	5.32549e-07	-0.620743	0.514	0.814	0.0110658	T0 | CTRL	TMED4
RPL29	5.54513e-07	-0.484585	1	1	0.0115222	T0 | CTRL	RPL29
PNRC1.1	5.59371e-07	-0.523184	0.343	0.829	0.0116232	T0 | CTRL	PNRC1
MT3.1	6.10931e-07	0.673496	0.743	0.286	0.0126945	T0 | CTRL	MT3
GAMT.1	6.12637e-07	0.407214	1	0.729	0.01273	T0 | CTRL	GAMT
SKA2.3	6.20381e-07	0.558531	0.971	0.871	0.0128909	T0 | CTRL	SKA2
LIMS1.1	6.36886e-07	0.689227	1	0.914	0.0132339	T0 | CTRL	LIMS1
SESTD1.1	6.41937e-07	0.583039	0.943	0.771	0.0133388	T0 | CTRL	SESTD1
CGNL1.1	6.6031e-07	0.665941	0.857	0.529	0.0137206	T0 | CTRL	CGNL1
FAM168A.2	6.71144e-07	-0.602032	0.086	0.571	0.0139457	T0 | CTRL	FAM168A
ZWILCH.1	6.73869e-07	0.579433	0.914	0.6	0.0140023	T0 | CTRL	ZWILCH
KANK1.1	6.79332e-07	-0.683586	0.829	0.957	0.0141158	T0 | CTRL	KANK1
MT-ND3.1	6.84763e-07	-0.551922	1	1	0.0142287	T0 | CTRL	MT-ND3
ATAD2.1	6.85962e-07	0.704182	0.857	0.514	0.0142536	T0 | CTRL	ATAD2
GBA2	6.93484e-07	-0.409355	0.429	0.786	0.0144099	T0 | CTRL	GBA2
SGOL2.2	6.93669e-07	0.601374	0.657	0.171	0.0144138	T0 | CTRL	SGOL2
NRCAM.1	7.05229e-07	0.683663	1	0.886	0.0146539	T0 | CTRL	NRCAM
SLC40A1.1	7.07723e-07	0.611129	0.8	0.371	0.0147058	T0 | CTRL	SLC40A1
SLF2.2	7.08292e-07	-0.331872	0	0.5	0.0147176	T0 | CTRL	SLF2
PUM3.2	7.08292e-07	-0.333479	0	0.5	0.0147176	T0 | CTRL	PUM3
DPH7.2	7.08292e-07	-0.33481	0	0.5	0.0147176	T0 | CTRL	DPH7
NELFA.2	7.08292e-07	-0.336597	0	0.5	0.0147176	T0 | CTRL	NELFA
B4GAT1.2	7.08292e-07	-0.353414	0	0.5	0.0147176	T0 | CTRL	B4GAT1
NNT-AS1.3	7.08292e-07	-0.36424	0	0.5	0.0147176	T0 | CTRL	NNT-AS1
MFSD14B.2	7.08292e-07	-0.371043	0	0.5	0.0147176	T0 | CTRL	MFSD14B
SMDT1.2	7.08292e-07	-0.40533	0	0.5	0.0147176	T0 | CTRL	SMDT1
CENPBD1P1.2	7.08292e-07	-0.413379	0	0.5	0.0147176	T0 | CTRL	CENPBD1P1
GATSL2.2	7.08292e-07	-0.42816	0	0.5	0.0147176	T0 | CTRL	GATSL2
GHET1.2	7.08292e-07	-0.448858	0	0.5	0.0147176	T0 | CTRL	GHET1
LOC653602.3	7.08292e-07	-0.44948	0	0.5	0.0147176	T0 | CTRL	LOC653602
PPP4R3A.2	7.08292e-07	-0.459872	0	0.5	0.0147176	T0 | CTRL	PPP4R3A
PRELID3B.3	7.08292e-07	-0.505235	0	0.5	0.0147176	T0 | CTRL	PRELID3B
ATP6V0E2.1	7.09113e-07	0.541887	1	0.971	0.0147347	T0 | CTRL	ATP6V0E2
CDH2.2	7.0916e-07	-0.646756	1	1	0.0147356	T0 | CTRL	CDH2
TMEM132A.1	7.30332e-07	0.663137	1	0.886	0.0151756	T0 | CTRL	TMEM132A
RPL5.1	7.34392e-07	-0.419704	1	1	0.0152599	T0 | CTRL	RPL5
KIAA0020.2	7.52165e-07	0.317616	0.829	0.3	0.0156292	T0 | CTRL	KIAA0020
TMEM38B	7.52165e-07	-0.286477	0.143	0.643	0.0156292	T0 | CTRL	TMEM38B
SPARC.2	7.87478e-07	0.889712	1	1	0.016363	T0 | CTRL	SPARC
LRRC8A.1	8.13522e-07	-0.566439	0.886	0.971	0.0169042	T0 | CTRL	LRRC8A
AQP4.1	8.24771e-07	0.952286	0.943	0.614	0.0171379	T0 | CTRL	AQP4
CARKD.2	8.29586e-07	0.322156	0.829	0.271	0.017238	T0 | CTRL	CARKD
GABRA5	8.41642e-07	0.3654	0.457	0.057	0.0174885	T0 | CTRL	GABRA5
DOM3Z.1	8.53308e-07	0.267586	0.686	0.229	0.0177309	T0 | CTRL	DOM3Z
ELP2.1	8.5427e-07	-0.473035	0.514	0.829	0.0177509	T0 | CTRL	ELP2
MPP5	8.59048e-07	0.410766	1	0.714	0.0178502	T0 | CTRL	MPP5
SUV420H1.1	8.61652e-07	0.355297	0.8	0.286	0.0179043	T0 | CTRL	SUV420H1
SUMO3.1	8.70912e-07	0.562352	1	0.9	0.0180967	T0 | CTRL	SUMO3
SLN.1	8.77727e-07	0.480913	0.314	0	0.0182383	T0 | CTRL	SLN
MARCH1	8.77727e-07	0.270157	0.314	0	0.0182383	T0 | CTRL	MARCH1
CD151.1	9.04952e-07	0.572477	1	1	0.018804	T0 | CTRL	CD151
XRCC6.3	9.04952e-07	0.514776	1	1	0.018804	T0 | CTRL	XRCC6
EIF3A.1	9.04952e-07	0.45144	1	1	0.018804	T0 | CTRL	EIF3A
COL6A1.1	9.04952e-07	-0.568185	1	1	0.018804	T0 | CTRL	COL6A1
AGT.3	9.15769e-07	-1.22891	0.857	0.957	0.0190288	T0 | CTRL	AGT
NES.1	9.36859e-07	0.658933	1	1	0.019467	T0 | CTRL	NES
PHF11	9.36921e-07	0.285824	0.543	0.129	0.0194683	T0 | CTRL	PHF11
NUSAP1.3	9.38479e-07	0.726707	0.914	0.514	0.0195007	T0 | CTRL	NUSAP1
CEP55.1	9.6123e-07	0.570136	0.714	0.214	0.0199734	T0 | CTRL	CEP55
PGM5P2.2	9.64436e-07	0.72744	0.971	0.5	0.02004	T0 | CTRL	PGM5P2
MT-ND1.1	9.69847e-07	-0.289802	1	1	0.0201524	T0 | CTRL	MT-ND1
ITGA7.2	9.93476e-07	0.719154	0.943	0.686	0.0206434	T0 | CTRL	ITGA7
CEP135.2	1.00358e-06	0.448244	0.857	0.4	0.0208534	T0 | CTRL	CEP135
TGFBI.1	1.02157e-06	0.844187	0.629	0.2	0.0212271	T0 | CTRL	TGFBI
C21orf58.1	1.02718e-06	0.324636	0.714	0.243	0.0213437	T0 | CTRL	C21orf58
NONO.1	1.03921e-06	0.42374	1	0.986	0.0215937	T0 | CTRL	NONO
GCN1L1.2	1.07677e-06	0.397781	0.829	0.343	0.0223742	T0 | CTRL	GCN1L1
BRD3.1	1.08136e-06	-0.490751	0.771	0.914	0.0224696	T0 | CTRL	BRD3
HK1.1	1.11333e-06	0.534922	1	0.986	0.0231339	T0 | CTRL	HK1
TROVE2.1	1.11333e-06	0.472846	1	1	0.0231339	T0 | CTRL	TROVE2
C19orf10.3	1.12269e-06	0.553391	1	0.357	0.0233283	T0 | CTRL	C19orf10
PRMT5.1	1.12964e-06	0.486743	0.886	0.5	0.0234728	T0 | CTRL	PRMT5
ID4.1	1.14817e-06	-1.05087	0.914	0.943	0.0238579	T0 | CTRL	ID4
NBPF3.1	1.15878e-06	0.350942	0.886	0.314	0.0240782	T0 | CTRL	NBPF3
ICE2.1	1.16221e-06	-0.289851	0	0.486	0.0241495	T0 | CTRL	ICE2
NAXD.1	1.16221e-06	-0.291677	0	0.486	0.0241495	T0 | CTRL	NAXD
CNTNAP3.2	1.16221e-06	-0.321941	0	0.486	0.0241495	T0 | CTRL	CNTNAP3
RUBCN.3	1.16221e-06	-0.362885	0	0.486	0.0241495	T0 | CTRL	RUBCN
ADGRA3.3	1.16221e-06	-0.38444	0	0.486	0.0241495	T0 | CTRL	ADGRA3
FAAP20.2	1.16221e-06	-0.385148	0	0.486	0.0241495	T0 | CTRL	FAAP20
NELFB.2	1.16221e-06	-0.388076	0	0.486	0.0241495	T0 | CTRL	NELFB
LOC107133515.3	1.16221e-06	-0.392741	0	0.486	0.0241495	T0 | CTRL	LOC107133515
NELFE.2	1.16221e-06	-0.405559	0	0.486	0.0241495	T0 | CTRL	NELFE
PCNX2.3	1.16221e-06	-0.405717	0	0.486	0.0241495	T0 | CTRL	PCNX2
INAFM1.2	1.16221e-06	-0.405845	0	0.486	0.0241495	T0 | CTRL	INAFM1
PCNX1.3	1.16221e-06	-0.437095	0	0.486	0.0241495	T0 | CTRL	PCNX1
HOXB4.2	1.19131e-06	-0.568377	0.743	0.957	0.0247543	T0 | CTRL	HOXB4
ANXA5.1	1.19253e-06	0.470245	1	1	0.0247796	T0 | CTRL	ANXA5
C11orf48.2	1.19363e-06	0.328636	0.771	0.286	0.0248024	T0 | CTRL	C11orf48
SHC3.1	1.20671e-06	-0.573797	0.857	0.957	0.0250742	T0 | CTRL	SHC3
GAREM	1.21195e-06	0.271851	0.543	0.114	0.0251832	T0 | CTRL	GAREM
PTMS.1	1.23414e-06	0.551273	1	1	0.0256441	T0 | CTRL	PTMS
MFF.1	1.25948e-06	0.4481	0.971	0.857	0.0261707	T0 | CTRL	MFF
CHMP1B	1.2857e-06	-0.483972	0.8	0.957	0.0267156	T0 | CTRL	CHMP1B
FEM1B.2	1.28679e-06	-0.509658	0.143	0.6	0.0267382	T0 | CTRL	FEM1B
PTCH1.1	1.30827e-06	-0.368537	0.429	0.786	0.0271845	T0 | CTRL	PTCH1
ABCC3.1	1.37082e-06	0.647687	0.8	0.371	0.0284842	T0 | CTRL	ABCC3
UGCG.2	1.38561e-06	-0.439944	0.314	0.714	0.0287915	T0 | CTRL	UGCG
LOC100131067	1.39419e-06	0.27394	0.543	0.129	0.0289698	T0 | CTRL	LOC100131067
IFI44	1.39477e-06	0.280086	0.657	0.229	0.0289819	T0 | CTRL	IFI44
SMEK2.2	1.40394e-06	0.409543	0.771	0.3	0.0291725	T0 | CTRL	SMEK2
ATXN10.1	1.4146e-06	0.461165	1	0.957	0.029394	T0 | CTRL	ATXN10
RAC1.1	1.41495e-06	0.371546	1	1	0.0294013	T0 | CTRL	RAC1
NACA.1	1.46399e-06	-0.496782	1	0.986	0.0304203	T0 | CTRL	NACA
GLUL.1	1.46399e-06	-2.10104	1	0.986	0.0304203	T0 | CTRL	GLUL
PILRB.2	1.51224e-06	0.268868	0.829	0.271	0.0314229	T0 | CTRL	PILRB
HMGN1.2	1.51457e-06	0.433636	1	0.971	0.0314712	T0 | CTRL	HMGN1
CCND2.2	1.51466e-06	-0.88946	1	1	0.0314732	T0 | CTRL	CCND2
SMEK1.2	1.5441e-06	0.375123	0.943	0.357	0.0320849	T0 | CTRL	SMEK1
BIRC5.3	1.60921e-06	0.648154	0.8	0.3	0.0334377	T0 | CTRL	BIRC5
ENO1.1	1.62111e-06	0.429118	1	1	0.033685	T0 | CTRL	ENO1
NCAPG2.3	1.62936e-06	0.576496	0.857	0.557	0.0338565	T0 | CTRL	NCAPG2
MAML2.2	1.64134e-06	-0.647907	0.343	0.714	0.0341055	T0 | CTRL	MAML2
FBLN7	1.67113e-06	0.26964	0.771	0.286	0.0347245	T0 | CTRL	FBLN7
ZHX1	1.67336e-06	0.484364	1	0.914	0.0347709	T0 | CTRL	ZHX1
TRIM28.1	1.67699e-06	0.435104	1	1	0.0348462	T0 | CTRL	TRIM28
LOC730101	1.72883e-06	0.318761	0.829	0.343	0.0359233	T0 | CTRL	LOC730101
CD63.3	1.73472e-06	0.501898	1	1	0.0360458	T0 | CTRL	CD63
MTERFD1.1	1.75128e-06	0.275364	0.629	0.171	0.0363899	T0 | CTRL	MTERFD1
BRCA1.1	1.78682e-06	0.558094	0.914	0.543	0.0371283	T0 | CTRL	BRCA1
PODXL.1	1.81552e-06	-0.85122	0.857	0.957	0.0377248	T0 | CTRL	PODXL
PHPT1	1.82481e-06	-0.515048	0.971	0.986	0.0379177	T0 | CTRL	PHPT1
KIF18A.1	1.83234e-06	0.450826	0.8	0.314	0.0380741	T0 | CTRL	KIF18A
SMIM20.1	1.89075e-06	-0.291655	0	0.471	0.0392878	T0 | CTRL	SMIM20
KNOP1.2	1.89075e-06	-0.335632	0	0.471	0.0392878	T0 | CTRL	KNOP1
ABHD17A.2	1.89075e-06	-0.342831	0	0.471	0.0392878	T0 | CTRL	ABHD17A
TMEM263.2	1.89075e-06	-0.354071	0	0.471	0.0392878	T0 | CTRL	TMEM263
LOC102724434.2	1.89075e-06	-0.490409	0	0.471	0.0392878	T0 | CTRL	LOC102724434
LOC101926889.2	1.89075e-06	-0.524927	0	0.471	0.0392878	T0 | CTRL	LOC101926889
NXF1.1	1.90977e-06	-0.463396	0.886	0.943	0.0396831	T0 | CTRL	NXF1
ZNF580.1	1.91304e-06	0.438433	1	0.9	0.0397511	T0 | CTRL	ZNF580
HLF	1.91486e-06	0.379392	0.571	0.129	0.039789	T0 | CTRL	HLF
COX20.2	1.96964e-06	-1.10152	0.486	0.743	0.0409271	T0 | CTRL	COX20
GNAI2.1	1.98534e-06	0.390582	1	1	0.0412534	T0 | CTRL	GNAI2
TSC22D1.3	1.98534e-06	-0.888382	1	1	0.0412534	T0 | CTRL	TSC22D1
SEPT2.1	2.05323e-06	0.405873	1	1	0.0426641	T0 | CTRL	SEPT2
PTK2.1	2.05323e-06	-0.593448	0.971	1	0.0426641	T0 | CTRL	PTK2
SLC4A4.3	2.07689e-06	0.666025	1	0.814	0.0431557	T0 | CTRL	SLC4A4
GINS1.2	2.09492e-06	0.464088	0.829	0.386	0.0435304	T0 | CTRL	GINS1
ABI2.1	2.12322e-06	0.486682	1	0.971	0.0441184	T0 | CTRL	ABI2
ZCCHC24.2	2.16103e-06	0.476115	0.971	0.771	0.0449041	T0 | CTRL	ZCCHC24
FAM122B.1	2.20422e-06	0.547454	0.914	0.571	0.0458014	T0 | CTRL	FAM122B
APBB2.1	2.26717e-06	0.286375	0.914	0.486	0.0471094	T0 | CTRL	APBB2
FEN1.2	2.27063e-06	0.792004	0.914	0.6	0.0471814	T0 | CTRL	FEN1
KRR1.1	2.32456e-06	0.429012	1	0.857	0.048302	T0 | CTRL	KRR1
TMPO.3	2.33014e-06	0.850727	0.943	0.8	0.048418	T0 | CTRL	TMPO
ADAM10.1	2.34637e-06	-0.480735	0.371	0.757	0.0487552	T0 | CTRL	ADAM10
